# Supplementary material for: Genome-wide identification, characterization and expression analysis of populus leucine-rich repeat receptor-like protein kinase genes
Source: BMC Genomics. 2013 May 10;14:318. doi: 10.1186/1471-2164-14-318 (PMC3682895; doi:10.1186/1471-2164-14-318)
Supplement: Additional file 1 — A complete list of 379 PtLRR-RLKs identified in the present study. Genomic DNA sequences are obtained from Phytozome (http://www.phytozome.net/poplar, release 2.1). Amino acid sequences are deduced from the corresponding coding sequences. [file 1471-2164-14-318-S1.xls]

## Sheet: List of PtLRR_RLK genes
Gene symbol	Model name（V1.1）	Families	Gene ID (V2.2）	pI/Mw	Siginal Peptide %	Gene locus	Best hit in At	ORF (bp)	Protein Length (aa)	Score	e value
PtLRR-RLK1		I-a	POPTR_0019s12850.1	5.56 / 74801.60	NO	scaffold_19: 13802981 - 13808363	AT2G28970	2016	671	535	5.7e-152
PtLRR-RLK2	gw1.XIX.2391.1	I-a	POPTR_0144s00240.1	6.01 / 77806.49	27/28	scaffold_144: 40521 - 46880	AT4G29990	2079	692	558.9	4.8e-159
PtLRR-RLK3	gw1.962.3.1	I-a	POPTR_0086s00270.1	5.60 / 86417.31	24/25	scaffold_86: 54297 - 62609	AT4G29990	2292	763	356.3	4.6e-98
PtLRR-RLK4	fgenesh4_pg.C_scaffold_13298000001	I-a	POPTR_0144s00230.1	6.80 / 55368.61	NO	scaffold_144: 24663 - 28561	AT2G28960	1506	561	552.4	4.6e-157
PtLRR-RLK5		I-a	POPTR_0019s12400.1	5.71 / 98623.79	30/31	scaffold_19: 13444383 - 13457727	AT2G29000	2634	877	608.2	7.9e-174
PtLRR-RLK6	fgenesh4_pg.C_LG_XIX000864	I-a	POPTR_0086s00230.1	5.84 / 87815.36	NO	scaffold_86: 31421 - 39707	AT4G29990	2346	781	638.3	0
PtLRR-RLK7		I-a	POPTR_0104s00230.2	5.85 / 48716.00	NO	scaffold_104: 28947 - 33445	AT2G04300	1365	454	548.1	9.8e-156
PtLRR-RLK8	fgenesh4_pg.C_scaffold_20873000001	I-a	POPTR_0019s12860.1	5.29 / 87981.33	NO	scaffold_19: 13867465 - 13876605	AT2G29000	2358	785	498.8	6.1e-141
PtLRR-RLK9	fgenesh4_pg.C_LG_VIII001602	I-a	POPTR_0008s18150.1	6.87 / 104518.13	20/21	scaffold_8: 12165147 - 12170274	AT1g67720	2799	932	1325.8	0
PtLRR-RLK10	eugene3.00100504	I-a	POPTR_0010s06270.1	6.72 / 104475.18	20/21	scaffold_10: 7683486 - 7688707	AT1g67720	2805	934	1331.6	0
PtLRR-RLK11	estExt_fgenesh4_pg.C_280116	I-a	POPTR_0006s13430.1	5.64 / 102588.39	22/23	scaffold_6: 10633254 - 10641697	AT2g37050	2775	924	1381.7	0
PtLRR-RLK12	eugene3.00160778	I-a	POPTR_0016s08590.1	5.74 / 101856.68	20/21	scaffold_16: 6405751 - 6414633	AT2g37050	2766	921	1376.3	0
PtLRR-RLK13	gw1.412.2.1	I-a	POPTR_0104s00200.1	6.20 / 43318.41	NO	scaffold_104: 821 - 5270	AT3G46420	1176	391	343.6	3.3e-94
PtLRR-RLK14		I-a	POPTR_0019s12420.1	7.94 / 53627.76	NO	scaffold_19: 13463290 - 13467172	AT4G29990	1455	484	448	1.5e-125
PtLRR-RLK15		I-a	POPTR_0019s12440.1	5.55 / 83013.89	20/21	scaffold_19: 13494027 - 13501730	AT4G29990	2199	732	411	1.8e-114
PtLRR-RLK16	fgenesh4_pg.C_LG_VII001282	I-a	POPTR_0007s14950.1	6.32 / 103972.87	30/31	scaffold_7: 14622152 - 14627855	AT2g37050	2802	933	466.1	5.3e-131
PtLRR-RLK17	eugene3.00002566	I-b	POPTR_0002s25300.1	6.27 / 73612.78	NO	scaffold_2: 22415538 - 22418331	AT3g24660	2037	678	908.7	0
PtLRR-RLK18	eugene3.00101129	I-b	POPTR_0010s13000.1	6.89 / 78326.44	20/21	scaffold_10: 12913229 - 12916501	AT2g01210	2151	716	991.1	0
PtLRR-RLK19	fgenesh4_pg.C_LG_VIII001110	I-b	POPTR_0008s12340.1	6.84 / 79145.44	27/28	scaffold_8: 7957450 - 7960152	AT2g01210	2175	724	969.1	0
PtLRR-RLK20	fgenesh4_pm.C_LG_IV000224	I-b	POPTR_0004s09480.1	8.33 / 76991.73	21/22	scaffold_4: 8005601 - 8009389	AT2g01210	2100	699	709.5	0
PtLRR-RLK21	gw1.II.357.1	I-b	POPTR_0005s15180.1	8.49 / 76232.99	21/22	scaffold_5: 11953502 - 11955733	AT2g01210	2094	697	691.4	0
PtLRR-RLK22	fgenesh4_pg.C_scaffold_152000012	I-b	POPTR_0006s05630.1	8.58 / 71562.33	NO	scaffold_6: 3978886 - 3983228	AT3g57830	1965	654	663.3	0
PtLRR-RLK23	fgenesh4_pm.C_LG_XVI000154	I-b	POPTR_0016s05120.1	8.25 / 71004.44	NO	scaffold_16: 3095048 - 3099083	AT3g57830	1959	652	667.9	0
PtLRR-RLK24	estExt_fgenesh4_pm.C_LG_VIII0745	I-b	POPTR_0008s17690.1	6.65 / 64261.99	21/22	scaffold_8: 11875582 - 11879765	AT1g67510	1764	587	627.1	1.3e-179
PtLRR-RLK25	fgenesh4_pm.C_LG_VII000309	I-b	POPTR_0007s10500.1	6.23 / 83795.60	NO	scaffold_7: 10508837 - 10511956	AT2g23300	2328	775	745.3	0
PtLRR-RLK26	fgenesh4_pg.C_LG_V000563	I-b	POPTR_0005s18590.1	6.15 / 83684.64	NO	scaffold_5: 16827695 - 16830951	AT2g23300	2322	773	704.5	0
PtLRR-RLK27	fgenesh4_pm.C_LG_I001052	I-b	POPTR_0001s30800.1	6.84 / 81870.28	25/26	scaffold_1: 29256422 - 29260048	AT4g34220	2274	757	709.5	0
PtLRR-RLK28	gw1.XI.1088.1	I-b	POPTR_0011s16090.1	8.86 / 60900.43	21 / 22	scaffold_11: 18044265 - 18046715	AT4g20790	1596	531	550.8	6.9e-157
PtLRR-RLK29	grail3.0029028801	I-b	POPTR_0001s01120.4	5.24 / 49582.24	NO	scaffold_1: 870642 - 876943	AT1G31420	1368	455	925.2	0
PtLRR-RLK30	eugene3.00100444	I-b	POPTR_0010s06830.1	8.19 / 58001.13	NO	scaffold_10: 8100251 - 8101849	AT1g67510	1599	532	664.8	0
PtLRR-RLK31	eugene3.00030773	I-b	POPTR_0003s10410.1	5.64 / 65294.55	28/29	scaffold_3: 11401754 - 11410094	AT1g31420	1788	595	917.5	0
PtLRR-RLK32	gw1.II.2821.1	I-b	POPTR_0002s24420.1	5.30 / 101976.94	38/39	scaffold_2: 21796222 - 21801188	AT5G48740	2772	923	1078.5	0
PtLRR-RLK33		I-b	POPTR_0012s07290.1	6.31 / 53801.09	15/16	scaffold_12: 8146826 - 8151219	AT5g62710	1461	486	697.2	0
PtLRR-RLK34	gw1.XIX.2216.1	II	POPTR_0019s11740.1	5.49 / 69180.47	28/29	scaffold_19: 12966484 - 12972444	AT1g34210	1884	627	973.4	0
PtLRR-RLK35	gw1.V.3057.1	II	POPTR_0005s08500.1	5.19 / 69378.44	28/29	scaffold_5: 5910756 - 5917816	AT1g34210	1884	627	935.6	0
PtLRR-RLK36	gw1.41.125.1	II	POPTR_0013s12150.1	5.49 / 69144.43	28/29	scaffold_13: 12787986 - 12795439	AT1g34210	1884	627	976.1	0
PtLRR-RLK37	grail3.5038000101	II	POPTR_0007s06460.1	5.46 / 66476.26	28/29	scaffold_7: 4822324 - 4829924	AT1G71830	1797	598	937.6	0
PtLRR-RLK38		II	POPTR_0001s21420.1	5.64 / 67447.80	22/23	scaffold_1: 19853478 - 19859689	AT4G33430	1830	609	920.6	0
PtLRR-RLK39	fgenesh4_pg.C_LG_III000118	II	POPTR_0003s01740.1	5.42 / 67141.48	21/22	scaffold_3: 1610954 - 1617770	AT4G33430	1824	607	916	0
PtLRR-RLK40	estExt_fgenesh4_pg.C_LG_VII0470	II	POPTR_0007s05300.1	5.94 / 68041.76	24/25	scaffold_7: 3407975 - 3416223	AT5G10290	1836	611	874	0
PtLRR-RLK41	fgenesh4_pm.C_LG_V000060	II	POPTR_0005s07560.1	5.89 / 68810.82	30/31	scaffold_5: 5153564 - 5162499	AT5G65240	1854	617	761.9	0
PtLRR-RLK42	gw1.I.3764.1	II	POPTR_0001s31350.1	6.62 / 66432.15	29/30	scaffold_1: 29688468 - 29692901	AT5G10290	1785	594	591.3	5.8e-169
PtLRR-RLK43	eugene3.01170053	II	POPTR_0019s01580.1	6.95 / 69610.89	NO	scaffold_19: 1399340 - 1404930	AT5G63710	1869	622	837.4	0
PtLRR-RLK44	gw1.IV.4247.1	II	POPTR_0004s10790.1	7.30 / 69250.57	27/28	scaffold_4: 9331231 - 9335166	AT3G25560	1884	627	909.1	0
PtLRR-RLK45	gw1.123.53.1	II	POPTR_0017s14360.1	6.23 / 65621.03	NO	scaffold_17: 14447501 - 14450526	AT5G16000	1791	596	971.1	0
PtLRR-RLK46	estExt_fgenesh4_pg.C_LG_VIII0972	II	POPTR_0008s10970.1	6.08 / 68372.82	25/26	scaffold_8: 6907460 - 6911234	AT5G16000	1869	622	992.3	0
PtLRR-RLK47	estExt_Genewise1_v1.C_LG_X0434	II	POPTR_0010s14410.1	6.70 / 68928.81	25/26	scaffold_10: 14034083 - 14037909	AT3G25560	1884	627	895.6	0
PtLRR-RLK48	fgenesh4_pg.C_LG_VI001278	II	POPTR_0006s19320.1	7.26 / 70304.44	21/22	scaffold_6: 18359207 - 18363790	AT4g30520	1923	640	899	0
PtLRR-RLK49	eugene3.00180913	II	POPTR_0018s11030.1	6.84 / 69493.44	21/22	scaffold_18: 11837584 - 11842138	AT4g30520	1914	637	873.6	0
PtLRR-RLK50	gw1.VIII.435.1	II	POPTR_0008s19310.1	6.30 / 68846.68	25/26	scaffold_8: 13257910 - 13263857	AT1g60800	1878	625	929.9	0
PtLRR-RLK51	gw1.X.5310.1	II	POPTR_0010s05300.1	6.94 / 69443.57	25/26	scaffold_10: 6762368 - 6768826	AT1G60800	1887	628	924.9	0
PtLRR-RLK52	gw1.XI.3235.1	II	POPTR_0011s07120.1	6.43 / 68103.38	20/21	scaffold_11: 7856950 - 7861376	AT5g45780	1854	617	784.6	0
PtLRR-RLK53	fgenesh4_pg.C_LG_IV000388	II	POPTR_0004s05780.1	6.47 / 68068.32	20/21	scaffold_4: 4534944 - 4539485	AT5g45780	1851	616	786.6	0
PtLRR-RLK54	gw1.XI.3269.1	II	POPTR_0011s07250.1	6.02 / 73120.58	21 / 22	scaffold_11: 8006813 - 8012217	AT4g18640	1980	659	677.6	0
PtLRR-RLK55		II	POPTR_0004s05680.1	7.58 / 79477.28	21 / 22	scaffold_4: 4449316 - 4454286	AT5g45840	2139	712	682.6	0
PtLRR-RLK56	gw1.I.2205.1	II	POPTR_0001s28710.1	5.15 / 79123.15	30 / 31	scaffold_1: 27484271 - 27489197	AT5g45840	2148	715	406.8	2.4e-113
PtLRR-RLK57	eugene3.00150657	II	POPTR_0015s09830.1	9.45 / 69750.78	25 / 26	scaffold_15: 10930960 - 10933146	AT2g31880	1893	630	810.8	0
PtLRR-RLK58	grail3.0015020701	II	POPTR_0012s09230.1	9.32 / 68919.85	24 /25	scaffold_12: 10287087 - 10289294	AT2g31880	1884	627	803.5	0
PtLRR-RLK59	fgenesh4_pg.C_LG_XI000589	II	POPTR_0011s09040.1	7.95 / 69603.05	28/29	scaffold_11: 11108468 - 11110774	AT3g08680	1839	612	227.3	2.5e-59
PtLRR-RLK60	gw1.IX.2955.1	II	POPTR_0009s07920.1	5.19 / 74275.19	NO	scaffold_9: 7330172 - 7335008	AT4g18640	2034	677	426	4.4e-119
PtLRR-RLK61	gw1.X.1658.1	II	POPTR_0010s19270.1	5.54 / 71655.02	NO	scaffold_10: 17232183 - 17237565	AT4g18640	1950	649	402.1	6.2e-112
PtLRR-RLK62	grail3.0010004501	II	POPTR_0008s07210.1	5.07 / 62724.14	NO	scaffold_8: 4379458 - 4383982	AT4g18640	1695	564	399.8	2.8e-111
PtLRR-RLK63	estExt_Genewise1_v1.C_LG_XIX2581	III	POPTR_0019s15210.1	8.74 / 69823.21	NO	scaffold_19: 15770971 - 15775665	AT5G58300	1911	636	761.9	0
PtLRR-RLK64	eugene3.00131289	III	POPTR_0013s15480.1	8.39 / 68436.62	NO	scaffold_13: 15435339 - 15439740	AT5G58300	1908	635	743.4	0
PtLRR-RLK65	gw1.XVI.429.1	III	POPTR_0016s14610.1	6.26 / 68114.37	24/25	scaffold_16: 13780657 - 13783134	AT3g08680	1881	626	724.2	0
PtLRR-RLK66	eugene3.01250078	III	POPTR_0019s09010.1	8.98 / 71711.46	NO	scaffold_19: 10603379 - 10607981	AT3G08680	1968	655	714.9	0
PtLRR-RLK67	gw1.I.8684.1	III	POPTR_0001s10280.1	6.52 / 69310.13	22/23	scaffold_1: 7965866 - 7969292	AT4g23740	1881	626	743.4	0
PtLRR-RLK68	estExt_fgenesh4_pg.C_LG_XV0398	III	POPTR_0015s04920.1	6.63 / 70745.94	18/19	scaffold_15: 5146960 - 5150170	AT3g17840	1959	652	762.7	0
PtLRR-RLK69	eugene3.00031084	III	POPTR_0003s13590.1	6.56 / 69358.33	22/23	scaffold_3: 13939581 - 13943645	AT4g23740	1881	626	736.9	0
PtLRR-RLK70	gw1.197.47.1	III	POPTR_0015s06040.1	8.60 / 69380.56	26/27	scaffold_15: 6338480 - 6341264	AT4G23740	1905	634	638.3	0
PtLRR-RLK71	eugene3.00120117	III	POPTR_0012s01230.1	7.32 / 69435.45	26/27	scaffold_12: 857662 - 860885	AT4g23740	1902	633	643.7	0
PtLRR-RLK72	gw1.X.125.1	III	POPTR_0010s13140.1	8.61 / 74615.33	28/29	scaffold_10: 13022814 - 13026454	AT1g68400	2049	682	805.4	0
PtLRR-RLK73	eugene3.00002256	III	POPTR_0017s02820.1	6.35 / 59069.36	NO	scaffold_17: 2023871 - 2026710	AT3G17840	1644	547	580.9	9.8e-166
PtLRR-RLK74	gw1.XII.830.1	III	POPTR_0012s04170.1	8.73 / 73716.18	21/22	scaffold_12: 3398946 - 3402088	AT3G17840	2028	675	716.1	0
PtLRR-RLK75	fgenesh4_pg.C_LG_IV000713	III	POPTR_0004s08450.1	6.02 / 67777.19	27/28	scaffold_4: 6992518 - 6995392	AT3g17840	1872	623	649	0
PtLRR-RLK76	gw1.VI.2127.1	III	POPTR_0006s24480.1	9.19 / 72351.18	23/24	scaffold_6: 23071638 - 23073953	AT1g68400	1956	651	382.5	5.4e-106
PtLRR-RLK77	fgenesh4_pg.C_LG_VII000858	III	POPTR_0007s10720.1	7.93 / 68431.40	22/23	scaffold_7: 10760250 - 10764291	AT5g67200	1884	627	755.7	0
PtLRR-RLK78	eugene3.00050505	III	POPTR_0005s18470.1	7.55 / 72458.23	21/22	scaffold_5: 16692242 - 16695943	AT5g67200	1989	662	743.8	0
PtLRR-RLK79	gw1.40.892.1	III	POPTR_0014s02440.1	8.16 / 70629.25	22/23	scaffold_14: 2045364 - 2048811	AT5g43020	1941	646	709.5	0
PtLRR-RLK80	eugene3.01350071	III	POPTR_0014s00380.1	7.04 / 72711.45	NO	scaffold_14: 199196 - 201348	AT3g20190	1962	653	624.4	7.9e-179
PtLRR-RLK81	gw1.VII.222.1	III	POPTR_0007s15220.1	8.78 / 74121.35	22/23	scaffold_7: 14838538 - 14841621	AT3g20190	1995	664	636	0
PtLRR-RLK82	eugene3.01930039	III	POPTR_0018s04030.1	6.95 / 71237.43	NO	scaffold_18: 3441184 - 3443613	AT4g31250	1917	638	602.4	2.9e-172
PtLRR-RLK83	fgenesh4_pg.C_scaffold_164000054	III	POPTR_0018s14390.1	7.63 / 73561.48	NO	scaffold_18: 14609709 - 14612182	AT2g07040	2016	671	656.4	0
PtLRR-RLK84	fgenesh4_pm.C_scaffold_147000031	III	POPTR_0006s29360.1	8.12 / 68972.90	NO	scaffold_6: 26747744 - 26750260	AT4g31250	1869	622	591.7	5.2e-169
PtLRR-RLK85	gw1.VI.1415.1	III	POPTR_0006s07820.1	6.70 / 72245.12	23/24	scaffold_6: 5724089 - 5726641	AT2g07040	1977	658	651.4	0
PtLRR-RLK86	gw1.28.152.1	III	POPTR_0006s14190.1	8.02 / 69386.69	27/28	scaffold_6: 11509882 - 11512528	AT3g42880	1893	630	573.9	1.2e-163
PtLRR-RLK87	gw1.158.75.1	III	POPTR_0001s16650.1	6.77 / 74548.04	26/27	scaffold_1: 13435693 - 13437912	AT5g20690	2055	684	512.7	3.5e-145
PtLRR-RLK88	fgenesh4_pg.C_LG_III000249	III	POPTR_0003s06660.1	7.20 / 71790.23	26/27	scaffold_3: 8173218 - 8175297	AT5g20690	1980	659	487.6	9.6e-138
PtLRR-RLK89	fgenesh4_pg.C_scaffold_184000037	III	POPTR_0017s03530.1	5.85 / 69909.39	NO0	scaffold_17: 2563824 - 2565946	AT1g48480	1860	619	332.4	5.9e-91
PtLRR-RLK90	gw1.IV.2463.1	III	POPTR_0004s06500.1	6.09 / 68896.40	NO	scaffold_4: 5251882 - 5254000	AT4g31250	1827	608	245.7	7.7e-65
PtLRR-RLK91	fgenesh4_pg.C_LG_XI000589	III	POPTR_0003s01490.1	6.20 / 63196.24	5/6	scaffold_3: 1355999 - 1357912	AT2g36570	1689	562	288.9	8.7e-78
PtLRR-RLK92	eugene3.00060911	IV	POPTR_0006s10520.1	8.62 / 89299.70	31/32	scaffold_6: 7884727 - 7888032	AT3g51740	2466	821	955.3	0
PtLRR-RLK93	eugene3.00161196	IV	POPTR_0016s13400.1	8.66 / 89164.30	31/32	scaffold_16: 12584099 - 12587191	AT3g51740	2481	826	968	0
PtLRR-RLK94	fgenesh4_pg.C_LG_X001647	IV	POPTR_0010s19070.1	8.40 / 87196.87	NO0	scaffold_10: 17087805 - 17090679	AT3g51740	2433	810	867.5	0
PtLRR-RLK95	eugene3.00131031	IV	POPTR_0013s09400.1	6.24 / 103771.69	25/26	scaffold_13: 9103499 - 9107746	AT3g56370	2898	965	1188.3	0
PtLRR-RLK96	eugene3.00190594	IV	POPTR_0019s08670.1	6.16 / 103620.87	23/24	scaffold_19: 10199517 - 10203894	AT3g56370	2892	963	1196.4	0
PtLRR-RLK97	fgenesh4_pg.C_LG_VI000892	IV	POPTR_0006s10910.1	5.43 / 104249.41	19/20	scaffold_6: 8278940 - 8282888	AT5g01890	2898	965	1134	0
PtLRR-RLK98	eugene3.00161317	IV	POPTR_0016s14410.1	5.55 / 104035.11	22/23	scaffold_16: 13621297 - 13625453	AT5g01890	2898	965	1119.8	0
PtLRR-RLK99	eugene3.00140943	IV	POPTR_0014s14440.1	6.24 / 109856.72	23/24	scaffold_14: 10580154 - 10583796	AT3g28040	3021	1006	1199.9	0
PtLRR-RLK100	fgenesh4_pm.C_LG_II001038	IV	POPTR_0002s23470.1	6.59 / 110920.64	29/30	scaffold_2: 20993796 - 20997194	AT3g28040	3039	1012	1134.8	0
PtLRR-RLK101	grail3.0002062801	IV	POPTR_0005s25640.1	6.37 / 132352.62	NO	scaffold_5: 23862423 - 23866340	AT1g75640	3636	1211	1349.7	0
PtLRR-RLK102	eugene3.00020250	IV	POPTR_0002s02890.1	5.91 / 122457.26	22 / 23	scaffold_2: 1779105 - 1782479	AT1g75640	3375	1124	1324.7	0
PtLRR-RLK103	eugene3.00071196	IV	POPTR_0007s13870.1	5.73 / 121898.45	19 / 20	scaffold_7: 13883330 - 13886735	AT4g36180	3381	1126	1378.6	0
PtLRR-RLK104	grail3.0033029601	IV	POPTR_0002s14800.1	6.49 / 72972.69	19 / 20	scaffold_2: 10974352 - 10978000	AT2g45340	2016	671	805.1	0
PtLRR-RLK105	eugene3.00121231	IV	POPTR_0012s14430.1	7.47 / 74334.99	22 / 23	scaffold_12: 14322975 - 14326960	AT5g51560	2034	677	933.3	0
PtLRR-RLK106	estExt_Genewise1_v1.C_LG_XIV0762	IV	POPTR_0014s06430.1	6.55 / 70313.55	NO	scaffold_14: 4884151 - 4887554	AT2g45340	1935	644	828.9	0
PtLRR-RLK107	fgenesh4_pm.C_scaffold_127000014	IV	POPTR_0001s07930.1	6.80 / 73988.74	24 / 25	scaffold_1: 6012281 - 6016001	AT4g22730	2049	682	804.3	0
PtLRR-RLK108	fgenesh4_pg.C_LG_III000929	IV	POPTR_0003s11460.1	6.30 / 68595.64	NO	scaffold_3: 12253555 - 12256840	AT4g22730	1896	631	769.6	0
PtLRR-RLK109	eugene3.01520008	IV	POPTR_0006s05530.1	5.91 / 95742.74	23 / 24	scaffold_6: 3904488 - 3907369	AT5g06940	2652	883	991.5	0
PtLRR-RLK110	eugene3.00160451	IV	POPTR_0016s05210.1	5.78 / 96327.07	24 / 25	scaffold_16: 3164224 - 3167342	AT5g06940	2664	887	991.9	0
PtLRR-RLK111	gw1.XV.2964.1	IV	POPTR_0015s14480.1	6.83 / 59509.95	22/23	scaffold_15: 14051417 - 14055422	AT5g51560	1641	546	743.8	0
PtLRR-RLK112	estExt_fgenesh4_pg.C_LG_XVIII1177	IX	POPTR_0018s13780.1	6.40 / 100166.48	24/25	scaffold_18: 14052022 - 14055621	AT3G23750	2790	929	647.9	0
PtLRR-RLK113	fgenesh4_pg.C_LG_VI000556	IX	POPTR_0006s07360.1	5.50 / 100181.36	25/26	scaffold_6: 5301025 - 5304404	AT3g23750	2796	931	629.4	3.6e-180
PtLRR-RLK114	eugene3.00700103	IX	POPTR_0005s05100.1	5.94 / 98617.94	22/23	scaffold_5: 3396210 - 3399748	AT3G23750	2727	908	604.4	1.3e-172
PtLRR-RLK115	eugene3.00130345	IX	POPTR_0030s00450.1	6.02 / 100289.57	21/22	scaffold_30: 190696 - 194035	AT3G23750	2778	925	610.1	2.2e-174
PtLRR-RLK116	gw1.I.648.1	IX	POPTR_0001s22540.1	5.55 / 101830.03	21/22	scaffold_1: 21439916 - 21444068	AT3G23750	2811	936	486.9	2.9e-137
PtLRR-RLK117	fgenesh4_pg.C_LG_XVI000585	IX	POPTR_0016s07120.1	5.51 / 100430.98	21/22	scaffold_16: 4965064 - 4969160	AT2G01820	2793	930	761.1	0
PtLRR-RLK118	fgenesh4_pg.C_LG_VI001038	IX	POPTR_0006s22000.1	5.67 / 102483.09	21/22	scaffold_6: 21019485 - 21023526	AT2G01820	2847	948	530.8	1.5e-150
PtLRR-RLK119	eugene3.00040713	IX	POPTR_0004s08230.1	6.68 / 103230.38	28/29	scaffold_4: 6736693 - 6740572	AT1G66150	2841	946	731.5	0
PtLRR-RLK120	eugene3.00100968	IX	POPTR_0010s11360.1	5.51 / 100988.74	22/23	scaffold_10: 11662977 - 11666944	AT1G66150	2793	930	634.8	0
PtLRR-RLK121	eugene3.00002215	IX	POPTR_0017s02480.1	6.29 / 103457.67	28/29	scaffold_17: 1786836 - 1790549	AT1g66150	2838	945	736.1	0
PtLRR-RLK122	gw1.VIII.2922.1	IX	POPTR_0008s13710.1	5.31 / 98971.99	21/22	scaffold_8: 9018230 - 9022590	AT2G01820.1	2796	931	865.5	0
PtLRR-RLK123	fgenesh4_pm.C_LG_IX000663	IX	POPTR_0009s02550.1	5.57 / 100426.03	24/25	scaffold_9: 3328059 - 3332343	At2G01820	2850	949	775	0
PtLRR-RLK124	gw1.29.518.1	V	POPTR_0001s16170.1	5.96 / 77228.49	24/25	scaffold_1: 12987978 - 12996333	AT1g53730	2148	715	574.3	1e-163
PtLRR-RLK125	grail3.0096005001	V	POPTR_0003s07130.1	5.91 / 77477.64	25/26	scaffold_3: 8719643 - 8727657	AT1g53730	2151	716	562.4	3.5e-160
PtLRR-RLK126		V	POPTR_0004s00710.1	5.98 / 67745.93	NO	scaffold_4: 285432 - 290122	AT4G22130	1878	625	783.5	0
PtLRR-RLK127	fgenesh4_pg.C_scaffold_17978000001	V	POPTR_0011s01540.1	6.36 / 74454.79	NO	scaffold_11: 1083812 - 1089428	AT4g22130	2070	689	825.5	0
PtLRR-RLK128	fgenesh4_pg.C_LG_VII001303	V	POPTR_0007s15170.1	6.63 / 73203.93	22/23	scaffold_7: 14784896 - 14789520	AT1g78980	2019	672	798.1	0
PtLRR-RLK129	estExt_Genewise1_v1.C_1350155	V	POPTR_0014s00340.1	6.74 / 74743.70	22/23	scaffold_14: 140956 - 146026	AT1g78980	2046	681	794.3	0
PtLRR-RLK130	gw1.120.65.1	V	POPTR_0019s13490.1	5.84 / 86622.47	NO	scaffold_19: 14405607 - 14412836	AT4g03390	2385	794	816.2	0
PtLRR-RLK131	gw1.IV.2305.1	V	POPTR_0004s03720.1	5.82 / 76634.41	25/26	scaffold_4: 2591368 - 2597945	AT4g03390	2100	699	399.1	6.8e-111
PtLRR-RLK132	grail3.0091002402	V	POPTR_0011s04540.1	6.11 / 82249.61	25/26	scaffold_11: 4506215 - 4512708	AT4g03390	2250	749	400.6	2.1e-111
PtLRR-RLK133	gw1.VI.165.1	V	POPTR_0006s20510.1	8.03 / 75657.49	NO	scaffold_6: 19526868 - 19531661	AT5g06820	2055	684	711.4	0
PtLRR-RLK134	gw1.XIII.3434.1	V	POPTR_0013s14080.1	5.86 / 79411.88	NO	scaffold_13: 14422162 - 14428711	AT2g20850	2187	728	716.8	0
PtLRR-RLK135	gw1.I.6094.1	VI	POPTR_0001s47000.1	6.06 / 109529.38	18/19	scaffold_1: 47327776 - 47331854	AT4g20940	3027	1008	825.9	0
PtLRR-RLK136	fgenesh4_pm.C_LG_V000095	VI	POPTR_0005s08470.1	6.24 / 114622.53	19/20	scaffold_5: 5863579 - 5869399	AT5g10020	3162	1053	1128.2	0
PtLRR-RLK137	eugene3.00070625	VI	POPTR_0007s06430.1	5.68 / 114813.26	19/20	scaffold_7: 4746941 - 4753391	AT5g10020	3171	1056	1078.2	0
PtLRR-RLK138	fgenesh4_pg.C_scaffold_66000124	VI	POPTR_0004s20840.1	5.87 / 105021.86	17/18	scaffold_4: 20219364 - 20224289	AT2g27060	2901	966	921.8	0
PtLRR-RLK139	fgenesh4_pm.C_LG_XVIII000357	VI	POPTR_0018s11670.1	5.39 / 94329.18	21/22	scaffold_18: 12316232 - 12319031	AT2g24230	2565	854	1199.5	0
PtLRR-RLK140	grail3.0030017601	VI	POPTR_0006s19880.1	5.92 / 94066.02	21/22	scaffold_6: 18899737 - 18902861	AT2g24230	2565	854	1157.5	0
PtLRR-RLK141	estExt_fgenesh4_pm.C_LG_XIX0116	VI	POPTR_0019s05520.1	8.50 / 86158.17	25 / 26	scaffold_19: 5883728 - 5889354	AT3g03770	2355	784	939.1	0
PtLRR-RLK142	estExt_Genewise1_v1.C_LG_XIII2148	VI	POPTR_0013s06050.1	8.77 / 91025.18	NO	scaffold_13: 4472976 - 4478479	AT3g03770	2487	828	885.9	0
PtLRR-RLK143	estExt_Genewise1_v1.C_290164	VI	POPTR_0001s03060.1	9.21 / 81308.71	26 / 27	scaffold_1: 2412451 - 2415691	AT1g14390	2235	744	512.3	5.4e-145
PtLRR-RLK144	estExt_Genewise1_v1.C_LG_I2967	VI	POPTR_0001s34090.1	8.44 / 105478.96	21 / 22	scaffold_1: 32227086 - 32232474	AT5g14210	2022	673	556.6	2.2e-158
PtLRR-RLK145	gw1.XII.1594.1	VI	POPTR_0012s09760.1	8.55 / 74946.24	23 / 24	scaffold_12: 10697383 - 10701284	AT5g63410	2022	673	680.6	0
PtLRR-RLK146	eugene3.00041181	VI	POPTR_0004s16250.1	6.57 / 99077.00	24 / 25	scaffold_4: 16656804 - 16661970	AT2g16250	2721	906	879	0
PtLRR-RLK147	estExt_Genewise1_v1.C_LG_XIV0221	VI	POPTR_0014s18350.1	6.69 / 81357.75	NO	scaffold_14: 15445616 - 15449756	AT2g16250	2205	734	634.8	0
PtLRR-RLK148	fgenesh4_pg.C_LG_II002610	VI	POPTR_0002s26170.1	7.87 / 85393.32	18 / 19	scaffold_2: 23187838 - 23192523	AT2g16250	2307	768	553.1	3.2e-157
PtLRR-RLK149	fgenesh4_pm.C_LG_XV000279	VI	POPTR_0015s10520.1	8.19 / 80975.21	23/24	scaffold_15: 11418075 - 11422558	AT5g14210	2214	737	711.1	0
PtLRR-RLK150	eugene3.01400063	VI	POPTR_0011s16660.1	5.96 / 113978.85	18/19	scaffold_11: 18455875 - 18460843	At4g20940	3219	1072	932.9	0
PtLRR-RLK151	eugene3.00030806	VII-a	POPTR_0003s10780.1	6.19 / 103554.55	28 / 29	scaffold_3: 11664778 - 11667714	AT4g08850	2838	945	697.6	0
PtLRR-RLK152	fgenesh4_pg.C_LG_II002592	VII-a	POPTR_0002s25980.1	5.56 / 131837.26	26 / 27	scaffold_2: 22962672 - 22966455	AT4G08850	3609	1202	713	0
PtLRR-RLK153	fgenesh4_pg.C_LG_II002583	VII-a	POPTR_0002s26010.1	5.70 / 133705.43	26 / 27	scaffold_2: 22996474 - 23000480	AT4G08850	3666	1221	664.5	0
PtLRR-RLK154	eugene3.00141443	VII-a	POPTR_0014s18490.1	5.22 / 131191.31	28 / 29	scaffold_14: 15707900 - 15712141	AT4G08850	3600	1199	702.2	0
PtLRR-RLK155	eugene3.00141444	VII-a	POPTR_0014s18480.1	6.03 / 134664.14	23 / 24	scaffold_14: 15701524 - 15705512	AT1G35710	3663	1220	715.3	0
PtLRR-RLK156		VII-a	POPTR_0780s00200.1	8.72 / 74079.93	NO	scaffold_780: 3442 - 6522	AT4G08850	2022	673	481.5	1.2e-135
PtLRR-RLK157	gw1.222.11.1	VII-b	POPTR_0015s15210.1	7.57 / 117071.37	21 / 22	scaffold_15: 14555001 - 14558621	AT4G08850	3198	1065	800.8	0
PtLRR-RLK158	eugene3.06320001	VII-b	POPTR_0015s15180.1	6.33 / 98242.18	NO	scaffold_15: 14535200 - 14538452	AT4G08850	2673	890	689.9	0
PtLRR-RLK159	gw1.XV.2801.1	VII-b	POPTR_0015s15150.1	8.40 / 98871.41	NO	scaffold_15: 14513105 - 14515948	AT4G08850	2694	897	674.9	0
PtLRR-RLK160	eugene3.00151030	VII-b	POPTR_0015s15050.1	6.19 / 107454.87	NO	scaffold_15: 14415452 - 14418520	AT4G08850	2949	982	732.6	0
PtLRR-RLK161	fgenesh4_pg.C_LG_VI001881	VII-b	POPTR_0006s27780.1	8.67 / 106457.50	21 / 22	scaffold_6: 25640925 - 25644613	AT4G08850	2892	963	743	0
PtLRR-RLK162	eugene3.02220002	VII-b	POPTR_0015s15100.1	6.11 / 108777.78	NO	scaffold_15: 14468424 - 14471985	AT4G08850	2970	989	805.1	0
PtLRR-RLK163	fgenesh4_pg.C_LG_XV000960	VII-b	POPTR_0113s00240.1	8.05 / 118612.31	21 / 22	scaffold_113: 25088 - 28500	AT4G08850	3231	1076	816.6	0
PtLRR-RLK164	gw1.XII.1514.1	VII-b	POPTR_0012s14920.1	6.87 / 115737.92	NO	scaffold_12: 14625134 - 14628590	AT4G08850	3156	1051	796.2	0
PtLRR-RLK165	eugene3.00121273	VII-b	POPTR_0012s14910.1	6.77 / 109359.26	NO	scaffold_12: 14619115 - 14622440	AT4g08850	2982	993	750.7	0
PtLRR-RLK166	gw1.XIII.1206.1	VII-b	POPTR_0013s03060.1	6.57 / 94687.96	29 / 30	scaffold_13: 1858495 - 1861439	AT4G08850	2568	855	603.2	3.2e-172
PtLRR-RLK167		VII-b	POPTR_0013s03490.1	8.44 / 105478.96	29 / 30	scaffold_13: 2157252 - 2160432	AT4G08850	2871	956	665.6	0
PtLRR-RLK168	eugene3.00130352	VII-b	POPTR_0030s00520.1	8.57 / 101209.81	29 / 30	scaffold_30: 245491 - 248554	AT4G08850	2745	914	602.1	6.1e-172
PtLRR-RLK169	eugene3.00190960	VII-b	POPTR_0019s14960.1	6.89 / 128206.57	NO	scaffold_19: 15589571 - 15593530	AT1g35710	3489	1162	810.1	0
PtLRR-RLK170	eugene3.05080003	VII-b	POPTR_0019s15000.1	7.39 / 106205.19	NO	scaffold_19: 15627556 - 15630815	AT4G08850	2907	968	713.8	0
PtLRR-RLK171	eugene3.05080002	VII-b	POPTR_0019s14990.1	7.39 / 106489.46	NO	scaffold_19: 15610522 - 15613590	AT4G08850	2907	968	700.3	0
PtLRR-RLK172	fgenesh4_pg.C_scaffold_8442000001	VII-b	POPTR_0019s14340.1	7.08 / 89465.50	NO	scaffold_19: 15120132 - 15123108	AT4G08850	2436	811	681.8	0
PtLRR-RLK173	eugene3.13900002	VII-b	POPTR_0019s14400.1	8.31 / 91890.23	NO	scaffold_19: 15201707 - 15204923	AT4G08850	2493	830	704.1	0
PtLRR-RLK174	fgenesh4_pg.C_scaffold_649000001	VII-b	POPTR_0019s08770.1	7.82 / 109748.42	34 / 35	scaffold_19: 10300177 - 10303305	AT4G08850	2991	996	716.8	0
PtLRR-RLK175		VII-b	POPTR_0019s08860.1	8.24 / 80148.43	NO	scaffold_19: 10390140 - 10392635	AT4G08850	2187	728	560.8	1.8e-159
PtLRR-RLK176	gw1.120.153.1	VII-b	POPTR_0019s13060.1	8.24 / 99383.51	NO	scaffold_19: 14064736 - 14067936	AT4G08850	2684	897	612.8	3.7e-175
PtLRR-RLK177	fgenesh4_pg.C_scaffold_19520000001	VII-b	POPTR_0012s14900.1	7.35 / 107700.54	NO	scaffold_12: 14608824 - 14612775	AT4G08850	2934	977	718	0
PtLRR-RLK178	grail3.0979000101	VII-b	POPTR_0019s14310.1	8.05 / 107658.68	NO	scaffold_19: 15063221 - 15066620	AT4G08850	2937	978	578.9	6e-165
PtLRR-RLK179	eugene3.92720001	VII-b	POPTR_0019s08810.1	7.58 / 88960.74	NO	scaffold_19: 10352625 - 10355315	AT4G08850	2421	806	658.7	0
PtLRR-RLK180		VII-b	POPTR_0019s14380.1	8.67 / 79955.83	NO	scaffold_19: 15168971 - 15172150	AT4G08850	2163	720	583.2	3.4e-166
PtLRR-RLK181		VII-b	POPTR_0030s00530.1	6.16 / 84028.58	NO	scaffold_30: 257137 - 260073	AT4G08850	2274	757	603.6	2.6e-172
PtLRR-RLK182	eugene3.150500001	VII-b	POPTR_0019s08780.1	8.48 / 82231.21	NO	scaffold_19: 10336096 - 10339121	AT4G08850	2226	741	583.2	3e-166
PtLRR-RLK183	eugene3.01250095	VII-b	POPTR_0019s08890.1	8.37 / 74041.19	NO	scaffold_19: 10460206 - 10462821	AT4G08850	2004	667	531.6	1.2e-150
PtLRR-RLK184	fgenesh4_pg.C_scaffold_5435000002	VII-b	POPTR_0013s03550.1	8.32 / 75237.07	NO	scaffold_13: 2240754 - 2243332	AT4G08850	2031	676	474.9	1.3e-133
PtLRR-RLK185		VII-b	POPTR_0013s03541.1	6.27 / 66139.45	NO	scaffold_13: 2223563 - 2226513	AT4G08850	1800	599	402.9	3e-112
PtLRR-RLK186	eugene3.01250095	VII-b	POPTR_0019s08830.1	7.01 / 108122.25	34/35	scaffold_19: 10374916 - 10378207	AT4G08850	3063	1020	684.9	0
PtLRR-RLK187	gw1.XVI.470.1	VIII	POPTR_0016s14720.1	8.11 / 106237.57	26/27	scaffold_16: 13878105 - 13886984	AT5G01950	2886	961	995	0
PtLRR-RLK188	gw1.28.1181.1	VIII	POPTR_0006s11180.1	7.27 / 103111.86	15/16	scaffold_6: 8492674 - 8500720	AT5G01950	2811	936	984.9	0
PtLRR-RLK189	grail3.0189002401	VIII	POPTR_0013s15520.1	6.18 / 106289.62	37/38	scaffold_13: 15469378 - 15477570	AT1G06840	2898	965	1040.4	0
PtLRR-RLK190	gw1.XIX.2583.1	VIII	POPTR_0019s15240.1	6.03 / 99572.32	26/27	scaffold_19: 15797797 - 15805188	AT1g06840	2709	902	1132.1	0
PtLRR-RLK191	estExt_Genewise1_v1.C_LG_XVI0460	VIII	POPTR_0016s14690.1	6.74 / 90718.58	NO	scaffold_16: 13844160 - 13853147	AT1G06840	2475	824	907.9	0
PtLRR-RLK192	gw1.86.280.1	VIII	POPTR_0004s24020.1	6.08 / 100315.34	NO	scaffold_4: 22681873 - 22687160	AT5G49760	2736	911	781.9	0
PtLRR-RLK193	fgenesh4_pg.C_scaffold_86000111	VIII	POPTR_0018s00260.1	5.67 / 93820.80	15/16	scaffold_18: 72811 - 78031	AT5g49760	2559	853	553.9	2e-157
PtLRR-RLK194	fgenesh4_pg.C_scaffold_3152000001	VIII	POPTR_0004s24010.1	5.86 / 98824.60	NO	scaffold_4: 22655277 - 22660128	AT5G49760	2706	901	726.9	0
PtLRR-RLK195	fgenesh4_pg.C_scaffold_86000112	VIII	POPTR_0004s24000.1	8.16 / 90926.90	NO	scaffold_4: 22635448 - 22641278	AT5G49760	2469	822	657.5	0
PtLRR-RLK196	gw1.86.291.1	VIII	POPTR_0004s24070.1	6.31 / 104306.76	21/22	scaffold_4: 22812328 - 22819600	AT5g49760	2877	958	989.2	0
PtLRR-RLK197	gw1.28.1090.1	VIII	POPTR_0006s11530.1	5.74 / 106733.17	26/27	scaffold_6: 8734322 - 8739704	AT1g79620	2925	974	1291.6	0
PtLRR-RLK198	eugene3.00860106	VIII	POPTR_0004s24030.1	5.79 / 104702.01	19/20	scaffold_4: 22732378 - 22739798	AT5G49770	2880	959	939.1	0
PtLRR-RLK199	gw1.XVI.567.1	VIII	POPTR_0016s15080.1	6.15 / 106766.45	26/27	scaffold_16: 14117626 - 14122862	AT1g79620	2937	978	1360.9	0
PtLRR-RLK200	eugene3.00280292	VIII	POPTR_0006s11840.1	6.50 / 74447.73	23/24	scaffold_6: 9032514 - 9034940	AT2g36570	2037	678	807.7	0
PtLRR-RLK201	eugene3.14640001	VIII	POPTR_0344s00200.1	8.07 / 48973.26	NO	scaffold_344: 1915 - 9568	AT1G06840	1350	449	324.7	1.9e-88
PtLRR-RLK202	eugene3.00860117	VIII	POPTR_0004s24080.1	5.29 / 95808.86	NO	scaffold_4: 22823943 - 22829313	AT5G49760	2643	880	768.5	0
PtLRR-RLK203	grail3.0189002501	VIII	POPTR_0013s15550.1	6.82 / 95414.13	NO	scaffold_13: 15501087 - 15507154	AT1g06840	2589	862	1099.7	0
PtLRR-RLK204	gw1.I.6303.1	X	POPTR_0001s47680.1	6.00 / 126990.50	NO	scaffold_1: 47824377 - 47828105	AT3g13380	3516	1171	1416.7	0
PtLRR-RLK205	grail3.0140000501	X	POPTR_0011s17240.1	6.01 / 130496.00	20/21	scaffold_11: 18837058 - 18841463	AT1G55610	3618	1205	1439.9	0
PtLRR-RLK206	grail3.0026023501	X	POPTR_0005s08880.1	6.05 / 129147.43	24/25	scaffold_5: 6200573 - 6204553	AT4G39400	3555	1184	1464.5	0
PtLRR-RLK207	eugene3.00070682	X	POPTR_0007s06940.1	6.12 / 129594.03	19/20	scaffold_7: 5298769 - 5302646	AT4G39400	3582	1193	1450.6	0
PtLRR-RLK208	grail3.0010068301	X	POPTR_0008s13990.1	5.83 / 123519.54	30/31	scaffold_8: 9232087 - 9235790	AT2g01950	3405	1134	1541.6	0
PtLRR-RLK209	grail3.0006014301	X	POPTR_0010s11150.1	5.94 / 124019.47	26/27	scaffold_10: 11496866 - 11500560	AT2g01950	3405	1135	1535	0
PtLRR-RLK210	grail3.0014008601	X	POPTR_0011s11780.1	6.53 / 115269.19	26/27	scaffold_11: 14561296 - 14564769	AT5G53890	3159	1051	1260.7	0
PtLRR-RLK211	eugene3.01070031	X	POPTR_0001s40900.1	6.65 / 115292.14	26/27	scaffold_1: 40474604 - 40477985	AT5G53890	3153	1050	1243.8	0
PtLRR-RLK212	eugene3.00081354	X	POPTR_0008s14390.1	5.53 / 113374.21	25/26	scaffold_8: 9541170 - 9544569	AT2g02220	3078	1025	1178.3	0
PtLRR-RLK213	eugene3.00100906	X	POPTR_0010s10790.1	6.71 / 112879.47	25/26	scaffold_10: 11209231 - 11212928	AT2g02220	3066	1021	1154.4	0
PtLRR-RLK214	gw1.III.929.1	X	POPTR_0003s07160.1	5.49 / 114549.64	17/18	scaffold_3: 8749945 - 8753247	AT1g17250	3153	1050	632.1	0
PtLRR-RLK215	grail3.0029001901	X	POPTR_0001s16110.1	5.56 / 115371.43	NO	scaffold_1: 12931373 - 12935513	AT1G72300	3168	1055	1136.3	0
PtLRR-RLK216	eugene3.00011934	X	POPTR_0001s34850.1	6.83 / 65142.24	19/20	scaffold_1: 33080747 - 33083020	AT3g28450	1788	595	783.9	0
PtLRR-RLK217	eugene3.00040740	X	POPTR_0004s07980.1	6.21 / 66417.13	22/23	scaffold_4: 6532002 - 6534279	AT1g27190	1830	609	781.2	0
PtLRR-RLK218	estExt_fgenesh4_pg.C_440143	X	POPTR_0017s02110.1	6.00 / 66132.56	21/22	scaffold_17: 1527951 - 1530426	AT1g27190	1821	606	772.3	0
PtLRR-RLK219		X	POPTR_0010s18540.1	6.92 / 68901.40	32/33	scaffold_10: 16747451 - 16750073	AT5G48380	1866	621	691	0
PtLRR-RLK220	fgenesh4_pg.C_LG_X001606	X	POPTR_0010s18550.1	6.68 / 69605.11	32/33	scaffold_10: 16755117 - 16757917	AT5G48380	1887	628	676.8	0
PtLRR-RLK221	gw1.II.380.1	X	POPTR_0002s24100.1	7.19 / 68610.07	26/27	scaffold_2: 21541912 - 21544891	AT5G48380	1866	621	712.2	0
PtLRR-RLK222	gw1.I.9291.1	X	POPTR_0001s08260.1	5.87 / 101394.30	NO	scaffold_1: 6302405 - 6305810	AT1g12460	2787	928	1067.8	0
PtLRR-RLK223	eugene3.00030901	X	POPTR_0003s11740.1	5.42 / 96573.37	25/26	scaffold_3: 12528901 - 12531936	AT1g12460	2652	883	1062.8	0
PtLRR-RLK224	gw1.VIII.1410.1	X	POPTR_0008s07830.1	7.24 / 70174.16	32/33	scaffold_8: 4820615 - 4823223	AT5g48380	1893	630	693.7	0
PtLRR-RLK225	fgenesh4_pg.C_scaffold_170000025	X	POPTR_0017s03710.1	5.22 / 69022.22	23/24	scaffold_17: 2746625 - 2748690	AT5g48380	1854	617	412.1	4.9e-115
PtLRR-RLK226	gw1.404.3.1	X	POPTR_1276s00200.1	5.83 / 54882.95	NO	scaffold_1276: 42 - 2215	AT5G48380	1470	489	258.1	1.3e-68
PtLRR-RLK227	gw1.XVII.773.1	X	POPTR_0017s11080.1	8.02 / 66405.07	27/28	scaffold_17: 10736817 - 10738625	AT3G28450	1809	602	768.1	0
PtLRR-RLK228		X	POPTR_0017s03660.1	8.77 / 67765.96	25/26	scaffold_17: 2714557 - 2717225	AT5g48380	1803	600	407.5	1.5e-113
PtLRR-RLK229	fgenesh4_pg.C_scaffold_1456000001	X	POPTR_0017s03800.1	5.65 / 54265.20	24/25	scaffold_17: 2805507 - 2807660	AT5g48380	1458	485	243.8	2.7e-64
PtLRR-RLK230		X	POPTR_0017s00200.1	5.72 / 49724.99	NO	scaffold_17: 3934 - 5715	AT5g48380	1341	446	243.8	2.7e-64
PtLRR-RLK231	eugene3.00150526	X	POPTR_0015s08480.1	6.78 / 69537.49	22/23	scaffold_15: 9745735 - 9748029	AT2g26730	1884	627	230.3	3.5e-60
PtLRR-RLK232	fgenesh4_pg.C_LG_XII000765	X	POPTR_0012s07950.1	7.10 / 68590.39	22/23	scaffold_12: 8944386 - 8946732	AT2g26730	1875	624	215.3	8e-56
PtLRR-RLK233	gw1.XVIII.1137.1	XI-a	POPTR_0018s08150.1	6.78 / 107028.31	29 / 30	scaffold_18: 8971159 - 8974915	AT2g25790	2919	972	954.9	0
PtLRR-RLK234	fgenesh4_pg.C_LG_XVIII000754	XI-a	POPTR_0018s09540.1	8.03 / 109612.28	22 / 23	scaffold_18: 10459209 - 10462273	AT5G25930	2955	984	949.5	0
PtLRR-RLK235	gw1.1367.3.1	XI-a	POPTR_0018s09520.1	6.43 / 106125.19	24 /25	scaffold_18: 10427867 - 10430878	AT5G25930	2865	955	911	0
PtLRR-RLK236	gw1.XVIII.2625.1	XI-a	POPTR_0018s09510.1	7.57 / 109221.78	24 / 25	scaffold_18: 10399658 - 10402714	AT5G25930	2949	982	939.9	0
PtLRR-RLK237	gw1.XVIII.2644.1	XI-a	POPTR_0018s09550.1	6.10 / 111836.38	24 / 25	scaffold_18: 10487431 - 10490764	AT5G25930	3033	1010	935.6	0
PtLRR-RLK238	gw1.VI.1972.1	XI-a	POPTR_0006s25210.1	5.92 / 111961.40	30 / 31	scaffold_6: 23625323 - 23628635	AT5g25930	3048	1015	1047	0
PtLRR-RLK239	gw1.XVIII.800.1	XI-a	POPTR_0018s04880.1	5.75 / 113174.70	23 / 24	scaffold_18: 4251050 - 4254233	AT5g25930	3060	1019	1036.9	0
PtLRR-RLK240	fgenesh4_pm.C_LG_IV000169	XI-a	POPTR_0004s04880.1	5.38 / 108850.68	18 /19	scaffold_4: 3645211 - 3648989	AT1G28440	2979	992	1340.1	0
PtLRR-RLK241	estExt_Genewise1_v1.C_1240233	XI-a	POPTR_0011s05710.1	5.33 / 108721.15	18 / 19	scaffold_11: 5692305 - 5696110	AT1g28440	2979	992	1317.8	0
PtLRR-RLK242	gw1.64.520.1	XI-a	POPTR_0017s04790.1	5.15 / 106604.75	18 / 19	scaffold_17: 3694270 - 3697664	AT1g28440	2895	964	1080.5	0
PtLRR-RLK243	estExt_Genewise1_v1.C_LG_VII0647	XI-a	POPTR_0007s01340.1	5.49 / 108842.43	18 /19	scaffold_7: 747828 - 751340	AT1G28440	2964	987	1115.9	0
PtLRR-RLK244	gw1.IX.2738.1	XI-a	POPTR_0009s08540.1	6.35 / 109505.40	28 / 29	scaffold_9: 7783270 - 7786526	AT1G09970	2970	989	1053.1	0
PtLRR-RLK245	gw1.II.1507.1	XI-a	POPTR_0002s10700.1	6.09 / 109393.99	28 / 29	scaffold_2: 7765696 - 7769237	AT1g09970	2961	986	1164.4	0
PtLRR-RLK246	estExt_Genewise1_v1.C_LG_II3264	XI-a	POPTR_0002s11230.1	6.74 / 102233.35	NO	scaffold_2: 8296203 - 8299489	AT5G49660	2778	925	1231.1	0
PtLRR-RLK247	eugene3.00190700	XI-a	POPTR_0019s10720.1	5.49 / 108049.80	29/30	scaffold_19: 12217775 - 12222863	AT1G72180	2934	977	1053.1	0
PtLRR-RLK248	fgenesh4_pg.C_LG_V001563	XI-a	POPTR_0005s26300.1	6.79 / 106167.42	20/21	scaffold_5: 24366027 - 24369482	AT1g75820	2922	973	1347	0
PtLRR-RLK249	estExt_Genewise1_v1.C_LG_VII0023	XI-a	POPTR_0007s14500.1	6.11 / 111027.46	25/26	scaffold_7: 14264839 - 14269393	AT5G65700	3063	1020	1580.8	0
PtLRR-RLK250	grail3.0003015501	XI-a	POPTR_0002s02140.1	6.59 / 106536.85	21/22	scaffold_2: 1175727 - 1179474	AT5G65700	2922	973	1033.5	0
PtLRR-RLK251	estExt_fgenesh4_pg.C_LG_III1296	XI-a	POPTR_0003s15600.1	6.33 / 109520.57	25/26	scaffold_3: 15340573 - 15344997	AT4g20270	2967	988	1216.8	0
PtLRR-RLK252	fgenesh4_pg.C_LG_I000643	XI-a	POPTR_0001s12420.1	6.03 / 109191.10	25/26	scaffold_1: 9630973 - 9635486	AT4g20270	2967	988	1233.4	0
PtLRR-RLK253	eugene3.00860030	XI-a	POPTR_0004s23260.1	6.73 / 110091.53	19/20	scaffold_4: 22043098 - 22048107	AT5G65700	3006	1001	1058.5	0
PtLRR-RLK254	gw1.III.1470.1	XI-a	POPTR_0003s10680.1	6.19 / 112906.90	NO	scaffold_3: 11593475 - 11597695	AT5G61480	3081	1026	1261.9	0
PtLRR-RLK255	gw1.29.276.1	XI-a	POPTR_0001s00820.1	6.01 / 113069.83	NO	scaffold_1: 664403 - 668822	AT5G61480	3081	1026	1248.8	0
PtLRR-RLK256	eugene3.00190215	XI-a	POPTR_0019s03830.1	5.66 / 112134.41	21/22	scaffold_19: 3891726 - 3895007	AT1g08590	3057	1018	1235.7	0
PtLRR-RLK257	eugene3.00130486	XI-a	POPTR_0013s04630.1	6.04 / 111795.26	24/25	scaffold_13: 3185517 - 3189246	AT1g08590	3054	1017	1238	0
PtLRR-RLK258	eugene3.00002614	XI-a	POPTR_0002s25820.1	6.33 / 110263.37	24/25	scaffold_2: 22867317 - 22870488	AT4g28650	3060	1019	1305.8	0
PtLRR-RLK259		XI-a	POPTR_0290s00210.1	6.52 / 77444.84	NO	scaffold_290: 3845 - 5947	AT5g25930	2103	701	760	0
PtLRR-RLK260		XI-a	POPTR_0006s25380.2	6.06 / 104130.06	30/31	scaffold_6: 23768013 - 23772347	AT2g25790	2838	945	976.1	0
PtLRR-RLK261	eugene3.00020595	XI-b	POPTR_0002s06380.1	6.06 / 114459.60	NO	scaffold_2: 4240661 - 4243977	AT1g34110	3162	1053	1378.2	0
PtLRR-RLK262	estExt_fgenesh4_pg.C_LG_III1285	XI-b	POPTR_0003s15490.1	5.44 / 136643.56	25 / 26	scaffold_3: 15242394 - 15246440	AT4g20140	3765	1254	1506.1	0
PtLRR-RLK263	fgenesh4_pm.C_LG_I000244	XI-b	POPTR_0001s12290.1	5.39 / 136726.58	25 / 26	scaffold_1: 9515151 - 9518996	AT4g20140	3762	1253	1524.2	0
PtLRR-RLK264	fgenesh4_pg.C_LG_XII001240	XI-b	POPTR_0012s14250.1	5.79 / 108777.16	27 / 28	scaffold_12: 14220507 - 14226641	AT5g62230	2955	984	1442.6	0
PtLRR-RLK265	fgenesh4_pm.C_LG_XV000407	XI-b	POPTR_0015s14270.1	5.54 / 96548.18	NO	scaffold_15: 13945474 - 13951150	AT5g62230	2613	870	1347.8
PtLRR-RLK266	fgenesh4_pg.C_LG_VI001481	XI-b	POPTR_0006s23680.1	5.73 / 98764.53	23 / 24	scaffold_6: 22390844 - 22400628	AT2G26330	2673	890	1414.1	0
PtLRR-RLK267	fgenesh4_pg.C_scaffold_140000048	XI-b	POPTR_0011s16760.1	5.39 / 118668.06	NO	scaffold_11: 18529648 - 18533216	AT5G56040	3282	1093	1359	0
PtLRR-RLK268	fgenesh4_pm.C_LG_I001288	XI-b	POPTR_0001s47150.1	5.49 / 118769.32	33/34	scaffold_1: 47450713 - 47454551	AT5G56040	3288	1095	1355.9	0
PtLRR-RLK269	gw1.XV.1648.1	XI-b	POPTR_0015s09240.1	5.77 / 120800.50	27/28	scaffold_15: 10485915 - 10490258	AT5G56040	3342	1113	1013.4	0
PtLRR-RLK270	gw1.XII.732.1	XI-b	POPTR_0012s08990.1	6.01 / 120891.70	28/29	scaffold_12: 10069090 - 10073447	AT5G56040	3345	1114	1020.4	0
PtLRR-RLK271	fgenesh4_pg.C_LG_I000464	XI-b	POPTR_0001s14220.1	5.33 / 124568.55	NO	scaffold_1: 11161613 - 11165154	AT3g24240	3459	1152	1461	0
PtLRR-RLK272	eugene3.00031451	XI-b	POPTR_0003s17430.1	5.71 / 128103.25	NO	scaffold_3: 16764949 - 16768569	AT3g24240	3537	1178	1468.4	0
PtLRR-RLK273	gw1.V.220.1	XI-b	POPTR_0005s21110.1	5.56 / 118672.98	NO	scaffold_5: 20246629 - 20250566	AT3G24240	3252	1083	1042.3	0
PtLRR-RLK274	eugene3.00020660	XI-b	POPTR_0002s07170.1	5.65 / 118461.21	24/25	scaffold_2: 4897952 - 4901785	AT3G24240	3255	1084	1006.5	0
PtLRR-RLK275	gw1.V.474.1	XI-b	POPTR_0005s21990.1	5.83 / 114911.94	NO	scaffold_5: 21019206 - 21022727	AT1g34110	3168	1055	1377.8	0
PtLRR-RLK276	estExt_fgenesh4_pg.C_LG_I0469	XI-b	POPTR_0001s14140.1	5.60 / 121519.35	31/32	scaffold_1: 11101546 - 11106158	AT2g33170	3321	1106	1328.2	0
PtLRR-RLK277	eugene3.00031446	XI-b	POPTR_0003s17350.1	5.91 / 121588.63	NO	scaffold_3: 16724980 - 16729065	AT2g33170	3321	1106	1336.6	0
PtLRR-RLK278	gw1.XIX.729.1	XI-b	POPTR_0019s04220.1	5.67 / 121060.04	25/26	scaffold_19: 4317567 - 4321822	AT5g63930	3324	1107	1306.6	0
PtLRR-RLK279	eugene3.00111155	XI-b	POPTR_0013s04810.1	5.53 / 120757.50	23/24	scaffold_13: 3335422 - 3340057	AT5g63930	3321	1106	1297.7	0
PtLRR-RLK280	eugene3.00111155	XI-b	POPTR_0011s14310.1	5.59 / 121902.25	NO	scaffold_11: 16757996 - 16762249	AT1g17230	3312	1103	1355.1	0
PtLRR-RLK281	fgenesh4_pm.C_LG_VIII000028	XI-c	POPTR_0008s00970.1	6.31 / 122097.13	26 /27	scaffold_8: 456844 - 460413	AT1g73080	3348	1115	1132.5	0
PtLRR-RLK282	fgenesh4_pg.C_LG_VIII000057	XI-c	POPTR_0008s00810.1	5.94 / 113621.13	23/ 24	scaffold_8: 363619 - 366817	AT1g73080	3102	1033	937.6	0
PtLRR-RLK283	eugene3.00120279	XI-c	POPTR_0012s02990.1	6.00 / 127251.01	21 / 22	scaffold_12: 2420431 - 2423990	AT1G73080	3438	1145	624.4	1.2e-178
PtLRR-RLK284	eugene3.00410067	XI-c	POPTR_0013s11860.1	8.68 / 102851.35	26 / 27	scaffold_13: 12486691 - 12490319	AT1g34420	2847	948	821.6	0
PtLRR-RLK285	eugene3.00190765	XI-c	POPTR_0019s11460.1	8.68 / 102991.28	25 / 26	scaffold_19: 12726527 - 12729792	AT1g34420	2844	947	823.9	0
PtLRR-RLK286	fgenesh4_pm.C_LG_XVI000175	XI-c	POPTR_0016s05570.1	6.06 / 96918.92	23 / 24	scaffold_16: 3501336 - 3504837	AT2g41820	2667	888	1284.2	0
PtLRR-RLK287	eugene3.00060471	XI-c	POPTR_0006s05020.1	6.16 / 96630.96	22 /23	scaffold_6: 3495908 - 3499840	AT2g41820	2664	887	1286.6	0
PtLRR-RLK288	fgenesh4_pg.C_LG_VI000800	XII-a	POPTR_0006s10000.1	8.56 / 113503.78	28 / 29	scaffold_6: 7431844 - 7435088	AT3g47570	3105	1034	815.1	0
PtLRR-RLK289	gw1.XVIII.1848.1	XII-a	POPTR_0018s02450.1	7.16 / 112718.01	18 / 19	scaffold_18: 2222906 - 2226120	AT3g47570	3081	1026	812	0
PtLRR-RLK290	POPTR_0672s00200.1	XII-a	POPTR_0672s00200.1	6.47 / 85983.62	NO	scaffold_672: 1066 - 4442	AT3g47570	2352	783	575.9	5e-164
PtLRR-RLK291	eugene3.00161088	XII-a	POPTR_0016s12170.1	5.98 / 105904.06	24 / 25	scaffold_16: 11506642 - 11510085	AT3g47570	2913	970	660.2	0
PtLRR-RLK292	fgenesh4_pm.C_LG_XII000001	XII-a	POPTR_0012s04160.1	8.25 / 111904.86	24 / 25	scaffold_12: 3361783 - 3365129	AT3g47570	3078	1025	826.6	0
PtLRR-RLK293	eugene3.00110705	XII-a	POPTR_0011s07140.1	6.77 / 114313.26	17 / 18	scaffold_11: 7894794 - 7899098	AT3g47570	3090	1029	585.9	4.2e-167
PtLRR-RLK294	fgenesh4_pg.C_LG_XVI000210	XII-a	POPTR_0016s02970.1	7.51 / 113739.02	23 / 24	scaffold_16: 1494946 - 1500262	AT3g47570	3060	1019	642.9	0
PtLRR-RLK295	gw1.XI.617.1	XII-a	POPTR_0011s14430.1	7.08 / 105220.62	NO	scaffold_11: 16840894 - 16843977	AT3g47570	2904	967	726.9	0
PtLRR-RLK296	fgenesh4_pg.C_LG_XI001207	XII-a	POPTR_0011s14420.1	6.88 / 116521.58	24 / 25	scaffold_11: 16833323 - 16837536	AT3g47570	3174	1057	589.7	3.6e-168
PtLRR-RLK297	eugene3.00040359	XII-a	POPTR_0004s05880.1	6.66 / 109887.57	22 /23	scaffold_4: 4608735 - 4612345	AT3g47570	3018	1005	698.4	0
PtLRR-RLK298	gw1.70.536.1	XII-a	POPTR_0005s03970.1	7.03 / 115775.15	NO	scaffold_5: 2639189 - 2642836	AT3g47570	3183	1060	699.1	0
PtLRR-RLK299		XII-a	POPTR_0005s03430.1	6.29 / 112102.35	18 / 19	scaffold_5: 2245276 - 2248491	AT3g47570	3051	1016	622.9	3.5e-178
PtLRR-RLK300	fgenesh4_pm.C_LG_XIII000091	XII-a	POPTR_0013s02170.1	5.85 / 111971.89	NO	scaffold_13: 1300961 - 1304192	AT3g47570	3039	1012	620.2	2.4e-177
PtLRR-RLK301	fgenesh4_pg.C_LG_VI001261	XII-a	POPTR_0006s19500.1	6.12 / 107296.63	23 / 24	scaffold_6: 18542528 - 18545625	AT2g24130	2946	981	1242.3	0
PtLRR-RLK302	eugene3.00180935	XII-a	POPTR_0018s11240.1	6.01 / 94205.51	23 / 24	scaffold_18: 12041848 - 12044922	AT2g24130	2583	860	927.2	0
PtLRR-RLK303	eugene3.00031534	XII-a	POPTR_0003s18230.1	6.20 / 108861.58	24 / 25	scaffold_3: 17399808 - 17402945	AT2g24130	2988	995	785	0
PtLRR-RLK304	gw1.208.9.1	XII-a	POPTR_0001s03400.1	6.01 / 90753.55	NO	scaffold_1: 2766365 - 2769306	AT2g24130	2505	834	711.4	0
PtLRR-RLK305	eugene3.00031221	XII-a	POPTR_0003s14980.1	5.22 / 93241.12	NO	scaffold_3: 14883994 - 14888311	AT3g47570	2538	845	476.5	3.9e-134
PtLRR-RLK306	estExt_fgenesh4_pg.C_LG_III1257	XII-a	POPTR_0003s14970.1	5.37 / 114229.79	NO	scaffold_3: 14877303 - 14881419	AT3g47570	3108	1035	556.6	2.9e-158
PtLRR-RLK307	gw1.IV.2493.1	XII-a	POPTR_0004s06420.1	5.80 / 126860.23	24 / 25	scaffold_4: 5167354 - 5171375	AT5g46330	3477	1158	1195.6	0
PtLRR-RLK308	eugene3.118550001	XII-a	POPTR_0005s03470.1	6.67 / 109870.67	18/19	scaffold_5: 2318025 - 2321235	AT3g47570	2988	995	582.4	5.8e-166
PtLRR-RLK309	fgenesh4_pg.C_LG_XV000379	XII-a	POPTR_0015s04680.1	6.74 / 115539.30	NO	scaffold_15: 4906379 - 4910019	AT3g47570	3159	1052	807	0
PtLRR-RLK310		XII-a	POPTR_0016s12160.1	6.44 / 89714.89	NO	scaffold_16: 11493149 - 11497985	AT3g47570	2463	820	577	2.5e-164
PtLRR-RLK311	eugene3.00080286	XII-b	POPTR_0008s03390.1	8.44 / 111662.81	NO	scaffold_8: 1795091 - 1798969	AT3g47570	3081	1026	807	0
PtLRR-RLK312	eugene3.00080287	XII-b	POPTR_0008s03400.1	8.34 / 111484.80	24 / 25	scaffold_8: 1803872 - 1807198	AT3g47110	3078	1025	779.2	0
PtLRR-RLK313	eugene3.00080284	XII-b	POPTR_0008s03370.1	7.33 / 111957.47	19 / 20	scaffold_8: 1786191 - 1789703	AT3g47570	3084	1027	826.6	0
PtLRR-RLK314	eugene3.00050192	XII-b	POPTR_0005s08180.1	5.61 / 110068.65	24 /25	scaffold_5: 5629260 - 5632811	AT3g47570	3036	1011	835.1	0
PtLRR-RLK315	eugene3.00102227	XII-b	POPTR_0010s23490.1	6.14 / 110827.08	19 /20	scaffold_10: 20049447 - 20052744	AT3g47090	3060	1019	762.7	0
PtLRR-RLK316	eugene3.00102228	XII-b	POPTR_0010s23500.1	6.79 / 115951.37	28 / 29	scaffold_10: 20056328 - 20060015	AT3g47570	3204	1067	724.5	0
PtLRR-RLK317	gw1.120.119.1	XII-b	POPTR_0019s13220.1	6.36 / 69481.63	NO	scaffold_19: 14176611 - 14179239	AT3g47570	1917	638	525.4	7.4e-149
PtLRR-RLK318	eugene3.00131095	XII-b	POPTR_0013s13660.1	6.75 / 99017.18	NO	scaffold_13: 14079487 - 14082674	AT3g47110	2745	914	637.9	0
PtLRR-RLK319	eugene3.01840019	XII-b	POPTR_0017s03350.1	7.58 / 109740.15	19 / 20	scaffold_17: 2460677 - 2463881	AT3g47570	3030	1009	805.4	0
PtLRR-RLK320		XII-b	POPTR_0017s00770.1	5.82 / 75522.68	NO	scaffold_17: 554973 - 558286	AT3g47090	2088	695	539.3	5.6e-153
PtLRR-RLK321	eugene3.07050001	XII-b	POPTR_0017s01340.1	6.49 / 108347.28	NO	scaffold_17: 929181 - 932770	AT3g47570	2994	997	816.2	0
PtLRR-RLK322	fgenesh4_pg.C_LG_IV000293	XII-b	POPTR_1358s00200.1	7.28 / 99195.71	19 / 20	scaffold_1358: 1583 - 4831	AT3g47570	2736	911	517.7	1.7e-146
PtLRR-RLK323	eugene3.01230100	XII-b	POPTR_0005s15520.1	6.21 / 111790.90	NO	scaffold_5: 12174205 - 12177884	AT3g47570	3069	1022	811.6	0
PtLRR-RLK324	eugene3.01680026	XII-b	POPTR_0141s00210.1	5.87 / 110335.31	26 / 27	scaffold_141: 44071 - 47431	AT3g47570	3024	1007	711.8	0
PtLRR-RLK325	eugene3.01680024	XII-b	POPTR_0011s10430.1	6.01 / 110411.56	26 / 27	scaffold_11: 12878894 - 12882151	AT3g47570	3024	1007	835.5	0
PtLRR-RLK326	eugene3.01680029	XII-b	POPTR_0011s10410.1	6.69 / 106171.12	NO	scaffold_11: 12853793 - 12857026	AT3g47570	2922	973	804.3	0
PtLRR-RLK327	eugene3.01470013	XII-b	POPTR_0006s28780.1	5.64 / 106036.60	23 / 24	scaffold_6: 26368683 - 26371848	AT3g47570	2901	966	696.4	0
PtLRR-RLK328		XII-b	POPTR_0017s00760.1	7.13 / 53235.66	NO	scaffold_17: 545099 - 546897	AT3g47570	1470	489	408.7	1.1e-113
PtLRR-RLK329		XII-b	POPTR_0011s10420.1	6.14 / 105164.41	NO	scaffold_11: 12865475 - 12868532	AT3G47570	2889	962	833.6	0
PtLRR-RLK330	gw1.IV.2.1	XIII	POPTR_0004s11970.1	6.63 / 123560.72	37/38	scaffold_4: 10869262 - 10872859	AT3G02130	3432	1143	1368.6	0
PtLRR-RLK331	grail3.0059013001	XIII	POPTR_0017s12990.1	7.22 / 123758.89	37/38	scaffold_17: 13161786 - 13165652	AT3g02130	3432	1143	1397.5	0
PtLRR-RLK332	eugene3.00080899	XIII	POPTR_0008s09590.1	8.91 / 122437.99	28/29	scaffold_8: 5927991 - 5931952	AT1g69270	3363	1120	530.8	8.3e-151
PtLRR-RLK333	fgenesh4_pg.C_LG_XIV000852	XIII	POPTR_0014s14150.1	6.61 / 116680.83	23/24	scaffold_14: 10356040 - 10360448	AT3G02130	3198	1605	793.5	0
PtLRR-RLK334	eugene3.178570001	XIII	POPTR_0011s03200.1	6.13 / 88602.47	NO	scaffold_11: 3322855 - 3331566	AT1G29740	2388	795	736.9	0
PtLRR-RLK335	gw1.XI.3143.1	XIII	POPTR_0011s06740.1	5.72 / 114457.58	26/27	scaffold_11: 7395739 - 7408475	AT1G29750	3075	1024	988	0
PtLRR-RLK336	gw1.IV.2579.1	XIII	POPTR_0004s06180.1	6.09 / 122039.16	37/38	scaffold_4: 4900183 - 4911218	AT1G29750	3279	1092	950.7	0
PtLRR-RLK337	gw1.IV.2561.1	XIII	POPTR_0004s06210.1	5.61 / 108448.67	17/18	scaffold_4: 4926333 - 4937416	AT1g29750	2925	974	1097.8	0
PtLRR-RLK338	fgenesh4_pg.C_scaffold_274000003	XIII	POPTR_0001s39450.1	5.47 / 108849.10	NO	scaffold_1: 38623804 - 38630333	AT1G53430	2985	994	1192.2	0
PtLRR-RLK339	eugene3.01780042	XIII	POPTR_0001s39490.1	6.00 / 95434.15	NO	scaffold_1: 38681935 - 38687633	AT1G53440	2604	867	1067	0
PtLRR-RLK340		XIII	POPTR_0001s39390.1	6.27 / 116088.40	NO	scaffold_1: 38551555 - 38558538	AT1G53430	3162	1053	1188.3	0
PtLRR-RLK341	gw1.XI.3458.1	XIII	POPTR_0011s10750.1	5.43 / 111497.74	25/26	scaffold_11: 13330487 - 13339080	AT1G53440	3048	1015	1221.1	0
PtLRR-RLK342	eugene3.01780046	XIII	POPTR_0084s00230.1	7.87 / 105046.17	NO	scaffold_84: 18882 - 26004	AT1G53440	2844	947	1040.8	0
PtLRR-RLK343	gw1.IV.4583.1	XIII	POPTR_0004s14310.1	8.49 / 113334.64	NO	scaffold_4: 14755919 - 14764247	AT1G07650	3087	1028	1320.1	0
PtLRR-RLK344	gw1.I.3677.1	XIII	POPTR_0001s31610.1	6.55 / 112074.86	27/28	scaffold_1: 29985461 - 29992885	AT1G07650	3102	1003	912.9	0
PtLRR-RLK345	gw1.185.44.1	XIII	POPTR_0019s02700.1	8.47 / 104093.95	32/33	scaffold_19: 2500928 - 2509482	AT1G07650	2814	937	830.1	0
PtLRR-RLK346		XIII	POPTR_0019s02740.1	8.04 / 96685.71	32/33	scaffold_19: 2535634 - 2544082	AT1G07650	2622	873	553.1	3.6e-157
PtLRR-RLK347		XIII	POPTR_0019s02720.1	8.26 / 99330.97	NO	scaffold_19: 2519109 - 2525938	AT1G07650	2682	893	822	0
PtLRR-RLK348	gw1.117.235.1	XIII	POPTR_0019s01950.1	6.99 / 107907.23	26/27	scaffold_19: 1724203 - 1733133	AT1G07650	2919	972	865.9	0
PtLRR-RLK349	fgenesh4_pm.C_LG_VII000290	XIII	POPTR_0007s08160.1	5.40 / 113726.21	27/28	scaffold_7: 6621119 - 6629694	AT1g56130	3111	1036	1221.1	0
PtLRR-RLK350	gw1.III.143.1	XIII	POPTR_0003s14780.1	5.00 / 101942.89	NO	scaffold_3: 14761767 - 14768169	AT1G56140	2784	927	867.1	0
PtLRR-RLK351	gw1.I.8326.1	XIII	POPTR_0001s11460.1	5.71 / 108713.16	NO	scaffold_1: 8912087 - 8918337	AT1G56140	2979	992	1044.6	0
PtLRR-RLK352	estExt_fgenesh4_pg.C_LG_XVI0807	XIII	POPTR_0016s09580.1	8.65 / 93709.33	NO	scaffold_16: 7494320 - 7502253	AT1G53420	2517	838	484.2	1.9e-136
PtLRR-RLK353	fgenesh4_pg.C_LG_IV000394	XIII	POPTR_0004s05720.1	8.76 / 74591.25	19/20	scaffold_4: 4482480 - 4485569	AT5g45800	2034	677	679.9	0
PtLRR-RLK354	eugene3.00110713	XIII	POPTR_0011s07200.1	9.14 / 75474.92	19/20	scaffold_11: 7962538 - 7965846	AT5g45800	2049	682	696	0
PtLRR-RLK355	eugene3.03080002	XIII	POPTR_0005s03130.1	5.88 / 62806.85	NO	scaffold_5: 2060697 - 2063621	AT5g39390	1698	565	158.7	8e-39
PtLRR-RLK356	fgenesh4_pg.C_LG_VIII001413	XIII	POPTR_0008s15840.1	5.57 / 135278.11	NO	scaffold_8: 10546229 - 10556655	AT1g04210	3645	1214	1028.9	0
PtLRR-RLK357		XIII	POPTR_0011s06540.1	7.64 / 82880.71	NO	scaffold_11: 7004695 - 7012627	AT1G29740	2226	741	590.9	1.7e-168
PtLRR-RLK358		XIII	POPTR_0001s39320.1	5.96 / 90655.53	NO	scaffold_1: 38510271 - 38516512	AT1g53420	2478	825	981.5	0
PtLRR-RLK359		XIII	POPTR_0001s39380.1	5.79 / 102717.41	NO	scaffold_1: 38539473 - 38546028	AT1g53440	2799	932	1070.5	0
PtLRR-RLK360	gw1.274.5.1	XIII	POPTR_0001s39420.1	5.49 / 98978.60	NO	scaffold_1: 38591731 - 38598544	AT1g53430	2703	900	1011.9	0
PtLRR-RLK361	gw1.1507.5.1	XIII	POPTR_0084s00240.1	6.66 / 71980.34	NO	scaffold_84: 44687 - 49561	AT1g53440	1971	656	798.9	0
PtLRR-RLK362	gw1.685.2.1	XIII	POPTR_0019s02760.1	8.48 / 86149.34	26/27	scaffold_19: 2561092 - 2568350	AT1g07650	2346	781	571.6	9.1e-163
PtLRR-RLK363		XIII	POPTR_0010s09160.1	5.31 / 99723.54	NO	scaffold_10: 10025735 - 10033188	AT1g04210	2685	894	729.2	0
PtLRR-RLK364	eugene3.00120610	XIV	POPTR_0012s06940.1	6.15 / 118632.71	16/17	scaffold_12: 7535448 - 7538732	AT1g74360	3213	1070	1316.6	0
PtLRR-RLK365	eugene3.01290042	XIV	POPTR_0015s07270.1	5.84 / 126685.22	NO	scaffold_15: 8413364 - 8417225	AT1g74360	3465	1154	1370.9	0
PtLRR-RLK366	fgenesh4_pm.C_LG_XII000448	XIV	POPTR_0012s13420.1	5.42 / 134479.23	18/19	scaffold_12: 13580746 - 13584636	AT5G07280	3714	1237	1337.8	0
PtLRR-RLK367	fgenesh4_pg.C_LG_XV001111	XIV	POPTR_0015s13380.1	5.61 / 131945.33	23/24	scaffold_15: 13369950 - 13374044	AT5g07280	3648	1215	1320.8	0
PtLRR-RLK368	eugene3.03950003	XIV	POPTR_0002s12280.1	5.88 / 115526.56	NO	scaffold_2: 9107681 - 9110943	AT4g08850	3147	1048	602.8	4.1e-172
PtLRR-RLK369	gw1.1555.7.1	XIV	POPTR_0002s12270.1	5.98 / 95270.68	NO	scaffold_2: 9098853 - 9101613	AT4G08850	2574	858	488.4	1.1e-137
PtLRR-RLK370		XIV	POPTR_0002s12240.1	6.10 / 63752.09	NO	scaffold_2: 9073777 - 9075569	AT1G80080	1722	574	135.6	6.7e-32
PtLRR-RLK371	fgenesh4_pg.C_LG_II000073	XIV	POPTR_0002s00940.1	6.82 / 97661.45	NO	scaffold_2: 452211 - 455406	AT4G08850	2643	880	567.4	1.9e-161
PtLRR-RLK372	fgenesh4_pg.C_scaffold_482000003	XIV	POPTR_1233s00200.1	8.40 / 89168.88	NO	scaffold_1233: 2276 - 5125	AT4G08850	2406	801	481.5	1.2e-135
PtLRR-RLK373	grail3.0194004301	XIV	POPTR_0016s01290.1	8.95 / 72365.85	NO	scaffold_16: 560236 - 570494	AT1G17230	1956	651	280.8	1.6e-75
PtLRR-RLK374	eugene3.00110658		POPTR_0122s00210.1	7.16 / 64371.27	NO	scaffold_122: 70008 - 73134	AT1G29750	1722	573	648.7	0
PtLRR-RLK375			POPTR_0011s06240.1	6.64 / 59061.53	43/44	scaffold_11: 6405558 - 6410180	AT1G29750	1593	530	590.9	1.6e-168
PtLRR-RLK376	gw1.14047.1.1		POPTR_0015s15080.1	7.66 / 88242.11	33 / 34	scaffold_15: 14452226 - 14455471	AT1G35710	2391	796	365.5	7.5e-101
PtLRR-RLK377			POPTR_0019s08800.1	9.61 / 41755.48	NO	scaffold_19: 10349881 - 10351219	AT4G08850	1119	372	239.6	2.3e-63
PtLRR-RLK378	eugene3.02220003		POPTR_0015s15110.1	5.88 / 83952.84	21/22	scaffold_15: 14482745 - 14485975	AT4G08850	2304	767	468	1.7e-131
PtLRR-RLK379			POPTR_0086s00200.1	8.70 / 33109.21	NO	scaffold_86: 2523 - 5145	AT4G29990	891	297	310.8	2.3e-84
