# Supplementary material for: Genome-wide identification, characterization and expression analysis of populus leucine-rich repeat receptor-like protein kinase genes
Source: BMC Genomics. 2013 May 10;14:318. doi: 10.1186/1471-2164-14-318 (PMC3682895; doi:10.1186/1471-2164-14-318)
Supplement: Additional file 5 — The JGI gene model of each PtLRR-RLK gene to illustrate the distribution and position of introns. Exons and introns are represented to scale by colored boxes and lines, respectively. The group number and name of PtLRR-RLK gene and its intron–exon structure pattern are indicated at the left and right sides, respectively. [file 1471-2164-14-318-S5.xls]

## Sheet: XI-a
XI-a	POPTR_0017s04790.1
XI-a	POPTR_0007s01340.1
XI-a	POPTR_0011s05710.1
XI-a	POPTR_0004s04880.1
XI-a	POPTR_0004s23260.1
XI-a	POPTR_0005s26300.1
XI-a	POPTR_0002s02140.1
XI-a	POPTR_0019s03830.1
XI-a	POPTR_0018s09540.1
XI-a	POPTR_0018s04880.1
XI-a	POPTR_0018s09520.1
XI-a	POPTR_0018s09510.1
XI-a	POPTR_0018s09550.1
XI-a	POPTR_0013s04630.1
XI-a	POPTR_0002s25820.1
XI-a	POPTR_0001s12420.1
XI-a	POPTR_0003s15600.1
XI-a	POPTR_0007s14500.1
XI-a	POPTR_0002s10700.1
XI-a	POPTR_0009s08540.1
XI-a	POPTR_0018s08150.1
XI-a	POPTR_0019s10720.1
XI-a	POPTR_0006s25380.2
XI-a	POPTR_0006s25210.1
XI-a	POPTR_0290s00210.1
XI-a	POPTR_0002s11230.1
XI-a	POPTR_0003s10680.1
XI-a	POPTR_0001s00820.1
	共28

## Sheet: XI-b
XI-b	POPTR_0015s14270.1
XI-b	POPTR_0006s23680.1
XI-b	POPTR_0012s14250.1
XI-b	POPTR_0002s06380.1
XI-b	POPTR_0005s21990.1
XI-b	POPTR_0005s21110.1
XI-b	POPTR_0002s07170.1
XI-b	POPTR_0011s16760.1
XI-b	POPTR_0001s47150.1
XI-b	POPTR_0011s14310.1
XI-b	POPTR_0013s04810.1
XI-b	POPTR_0001s14140.1
XI-b	POPTR_0003s17350.1
XI-b	POPTR_0019s04220.1
XI-b	POPTR_0015s09240.1
XI-b	POPTR_0012s08990.1
XI-b	POPTR_0001s14220.1
XI-b	POPTR_0003s17430.1
XI-b	POPTR_0001s12290.1
XI-b	POPTR_0003s15490.1
	共20

## Sheet: XI-c
XI-c	POPTR_0012s02990.1
XI-c	POPTR_0006s05020.1
XI-c	POPTR_0016s05570.1
XI-c	POPTR_0008s00810.1
XI-c	POPTR_0019s11460.1
XI-c	POPTR_0013s11860.1
XI-c	POPTR_0008s00970.1
	共7个

## Sheet: VII-a
VII-a	POPTR_0002s26010.1
VII-a	POPTR_0002s25980.1
VII-a	POPTR_0014s18490.1
VII-a	POPTR_0014s18480.1
VII-a	POPTR_0003s10780.1
VII-a	POPTR_0780s00200.1
	共6个

## Sheet: VII-b
VII-b	POPTR_0013s03541.1
VII-b	POPTR_0019s08890.1
VII-b	POPTR_0013s03550.1
VII-b	POPTR_0019s14380.1
VII-b	POPTR_0019s08860.1
VII-b	POPTR_0019s08780.1
VII-b	POPTR_0030s00530.1
VII-b	POPTR_0019s08810.1
VII-b	POPTR_0019s14340.1
VII-b	POPTR_0019s14400.1
VII-b	POPTR_0013s03060.1
VII-b	POPTR_0015s15180.1
VII-b	POPTR_0015s15150.1
VII-b	POPTR_0019s13060.1
VII-b	POPTR_0030s00520.1
VII-b	POPTR_0013s03490.1
VII-b	POPTR_0006s27780.1
VII-b	POPTR_0019s15000.1
VII-b	POPTR_0019s14990.1
VII-b	POPTR_0012s14900.1
VII-b	POPTR_0019s14310.1
VII-b	POPTR_0015s15050.1
VII-b	POPTR_0015s15100.1
VII-b	POPTR_0012s14910.1
VII-b	POPTR_0019s08770.1
VII-b	POPTR_0019s08830.1
VII-b	POPTR_0012s14920.1
VII-b	POPTR_0015s15210.1
VII-b	POPTR_0113s00240.1
VII-b	POPTR_0019s14960.1
	共30

## Sheet: VI
VI	POPTR_0014s18350.1
VI	POPTR_0002s26170.1
VI	POPTR_0004s16250.1
	共3个
VI	POPTR_0005s08470.1
VI	POPTR_0007s06430.1
VI	POPTR_0004s20840.1
VI	POPTR_0001s47000.1
VI	POPTR_0011s16660.1
VI	POPTR_0018s11670.1
VI	POPTR_0006s19880.1
VI	POPTR_0019s05520.1
VI	POPTR_0013s06050.1
VI	POPTR_0001s03060.1
VI	POPTR_0001s34090.1
VI	POPTR_0012s09760.1
VI	POPTR_0015s10520.1
	共13个

## Sheet: XIV
XIV	POPTR_0002s12240.1
XIV	POPTR_0016s01290.1
XIV	POPTR_1233s00200.1
XIV	POPTR_0002s12270.1
XIV	POPTR_0002s00940.1
XIV	POPTR_0002s12280.1
XIV	POPTR_0012s06940.1
XIV	POPTR_0015s07270.1
XIV	POPTR_0015s13380.1
XIV	POPTR_0012s13420.1
	共10个

## Sheet: XIII
XIII	POPTR_0004s11970.1
XIII	POPTR_0005s03130.1
XIII	POPTR_0084s00240.1
XIII	POPTR_0004s05720.1
XIII	POPTR_0011s07200.1
XIII	POPTR_0011s06540.1
XIII	POPTR_0019s02760.1
XIII	POPTR_0011s03200.1
XIII	POPTR_0001s39320.1
XIII	POPTR_0016s09580.1
XIII	POPTR_0001s39490.1
XIII	POPTR_0019s02740.1
XIII	POPTR_0019s02720.1
XIII	POPTR_0010s09160.1
XIII	POPTR_0001s39420.1
XIII	POPTR_0003s14780.1
XIII	POPTR_0001s39380.1
XIII	POPTR_0019s02700.1
XIII	POPTR_0084s00230.1
XIII	POPTR_0019s01950.1
XIII	POPTR_0004s06210.1
XIII	POPTR_0001s11460.1
XIII	POPTR_0001s39450.1
XIII	POPTR_0001s31610.1
XIII	POPTR_0011s10750.1
XIII	POPTR_0011s06740.1
XIII	POPTR_0004s14310.1
XIII	POPTR_0007s08160.1
XIII	POPTR_0001s39390.1
XIII	POPTR_0004s06180.1
XIII	POPTR_0008s09590.1
XIII	POPTR_0017s12990.1
XIII	POPTR_0008s15840.1
XIII	POPTR_0014s14150.1
	共34个

## Sheet: XII-a
XII-a	POPTR_0001s03400.1
XII-a	POPTR_0003s18230.1
XII-a	POPTR_0018s11240.1
XII-a	POPTR_0006s19500.1
XII-a	POPTR_0004s06420.1
XII-a	POPTR_0003s14970.1
XII-a	POPTR_0003s14980.1
XII-a	POPTR_0011s14420.1
XII-a	POPTR_0011s07140.1
XII-a	POPTR_0016s02970.1
XII-a	POPTR_0013s02170.1
XII-a	POPTR_0005s03470.1
XII-a	POPTR_0005s03430.1
XII-a	POPTR_0005s03970.1
XII-a	POPTR_0004s05880.1
XII-a	POPTR_0672s00200.1
XII-a	POPTR_0011s14430.1
XII-a	POPTR_0006s10000.1
XII-a	POPTR_0018s02450.1
XII-a	POPTR_0015s04680.1
XII-a	POPTR_0012s04160.1
XII-a	POPTR_0016s12160.1
XII-a	POPTR_0016s12170.1

## Sheet: XII-b
XII-b	POPTR_0011s10430.1
XII-b	POPTR_0141s00210.1
XII-b	POPTR_0011s10420.1
XII-b	POPTR_0011s10410.1
XII-b	POPTR_0006s28780.1
XII-b	POPTR_0013s13660.1
XII-b	POPTR_0019s13220.1
XII-b	POPTR_0017s00760.1
XII-b	POPTR_0017s03350.1
XII-b	POPTR_0017s01340.1
XII-b	POPTR_0017s00770.1
XII-b	POPTR_1358s00200.1
XII-b	POPTR_0005s08180.1
XII-b	POPTR_0005s15520.1
XII-b	POPTR_0010s23500.1
XII-b	POPTR_0010s23490.1
XII-b	POPTR_0008s03370.1
XII-b	POPTR_0008s03400.1
XII-b	POPTR_0008s03390.1

[truncated: 9 more sheets: X, IV, I-a, I-b, II, VIII, IX, V, III]
