# Supplementary material for: Genome-wide identification, characterization and expression analysis of populus leucine-rich repeat receptor-like protein kinase genes
Source: BMC Genomics. 2013 May 10;14:318. doi: 10.1186/1471-2164-14-318 (PMC3682895; doi:10.1186/1471-2164-14-318)
Supplement: Additional file 6 — Comparison of intron/exon structures between AtLRR-RLKs with known functions and Populus homologues with similar genetic structures. [file 1471-2164-14-318-S6.xls]

## Sheet: Sheet1
LRR-XI	HAE	AT4G28490										XI-a	POPTR_0017s04790.1
												XI-a	POPTR_0007s01340.1
LRR-XI	XIP1	AT5G49660										XI-a	POPTR_0002s11230.1
LRR-XI	RLK7	AT1G09970										XI-a	POPTR_0002s10700.1
LRR-XI	HAIKU2	AT3G19700										XI-a	POPTR_0009s08540.1
LRR-XIV	MOL1	AT5G51350										XI-a	POPTR_0001s00820.1
LRR-XI	PXY	AT5G61480										XI-a	POPTR_0003s10680.1
LRR-XI	BAM1	AT5G65700										XI-a	POPTR_0007s14500.1
LRR-XI	BAM2	AT3G49670										XI-a	POPTR_0003s15600.1
LRR-XI	BAM3	AT4G20270										XI-a	POPTR_0001s12420.1
LRR-XI	CLV1	AT1G75820										XI-a	POPTR_0005s26300.1
												XI-a	POPTR_0002s02140.1
LRR-XIIIb	ERL1	AT5G62230										XI-b	POPTR_0012s14250.1
LRR-XIIIb	ERL2	AT5G07180										XI-b	POPTR_0015s14270.1
LRR-XIIIb	ERECTA	AT2G26330										XI-b	POPTR_0006s23680.1
LRR-XI	GSO1	AT4G20140										XI-b	POPTR_0001s12290.1
												XI-b	POPTR_0003s15490.1
LRR-XI	EDA23	AT5G44700
LRR-XI	PEPR1	AT1G73080										XI-c	POPTR_0008s00810.1
LRR-XI	PEPR2	AT1G17750
LRR-III	RUL1	AT5G05160										III	POPTR_0013s15480.1
												III	POPTR_0019s15210.1
LRR-III	RLK902	AT3G17840										III	POPTR_0015s04920.1
LRR-III	RKL1	AT1G48480										III	POPTR_0012s04170.1
LRR-III	LRR1	AT5G16590										III	POPTR_0004s08450.1
												III	POPTR_0017s02820.1
LRR-XV	CLI1	AT3G02130										XIII	POPTR_0004s11970.1
LRR-XV	RPK1	AT1G69270										XIII	POPTR_0008s09590.1
												XIII	POPTR_0014s14150.1
LRR-VII	MEE62	AT5G45800										XIII	POPTR_0011s07200.1
												XIII	POPTR_0004s05720.1
LRR-XII	FLS2	AT5G46330										XII-a	POPTR_0004s06420.1
LRR-XII	EFR	AT5G20480										XII-a	POPTR_0015s04680.1
												XII-a	POPTR_0012s04160.1
LRR-Xa	BIR1	AT5G48380										X	POPTR_0017s03800.1
												X	POPTR_0017s03660.1
LRR-Xb	BRL1	AT1G55610										X	POPTR_0001s47680.1
												X	POPTR_0011s17240.1
LRR-Xb	BRL3	AT3G13380
LRR-Xb	BRL2	AT2G01950
												X	POPTR_0005s08880.1
LRR-Xb	BRI1	AT4G39400
												X	POPTR_0007s06940.1
LRR-Xa	BIR1	AT5G48380										X	POPTR_0017s03800.1
LRR-Xb	PSKR2	AT5G53890										X	POPTR_0001s40900.1
LRR-Xb	PSKR1	AT2G02220										X	POPTR_0011s11780.1
LRR-III	IMK2	AT3G51740										IV	POPTR_0006s10520.1
LRR-III	IMK3	AT3G56100										IV	POPTR_0016s13400.1
												IV	POPTR_0010s19070.1
LRR-I	FRK1	AT2G19190										I-a	POPTR_0144s00240.1
LRR-I	IOS1	AT1G51800
												I-a	POPTR_0019s12400.1
LRR-I	MEE39	AT3G46330
												I-a	POPTR_0086s00230.1
												I-a	POPTR_0086s00270.1
												I-a	POPTR_0019s12850.1
LRR-III	TMKL1	AT3G24660										I-b	POPTR_0002s25300.1
LRR-XIIIa	FEI1	AT1G31420
												I-b	POPTR_0003s10410.1
LRR-XIIIa	FEI2	AT2G35620										I-b	POPTR_0001s01120.1
LRR-II	NIK1	AT5G16000										II	POPTR_0004s10790.1
												II	POPTR_0017s14360.1
LRR-II	NIK2	AT3G25560
												II	POPTR_0008s10970.1
												II	POPTR_0010s14410.1
LRR-II	SARK	AT4G30520										II	POPTR_0006s19320.1
												II	POPTR_0018s11030.1
LRR-II	NIK3	AT1G60800										II	POPTR_0008s19310.1
												II	POPTR_0010s05300.1
LRR-VI-2	MRH1	AT4G18640										II	POPTR_0011s07250.1
												II	POPTR_0004s05680.1
LRR-II	SERK3	AT4G33430										II	POPTR_0001s21420.1
LRR-II	SERK4	AT2G13790
												II	POPTR_0003s01740.1
LRR-II	SERK5	AT2G13800										II	POPTR_0019s11740.1
LRR-II	SERK2	AT1G34210										II	POPTR_0013s12150.1
LRR-II	SERK1	AT1G71830										II	POPTR_0005s08500.1
												II	POPTR_0007s06460.1
LRR-V	SRF1	AT2G20850										V	POPTR_0019s13490.1
LRR-V	SRF3	AT4G03390
												V	POPTR_0013s14080.1
LRR-V	SCM	AT1G11130										V	POPTR_0004s03720.1
												V	POPTR_0011s04540.1
LRR-V	SRF2	AT5G06820										V	POPTR_0006s20510.1
LRR-V	SRF8	AT4G22130										V	POPTR_0004s00710.1
												V	POPTR_0011s01540.1
LRR-V	SRF6	AT1G53730										V	POPTR_0001s16170.1
LRR-V	SRF7	AT3G14350										V	POPTR_0003s07130.1
LRR-V	SRF4	AT3G13065										V	POPTR_0007s15170.1
LRR-V	SRF5	AT1G78980										V	POPTR_0014s00340.1
LRR-Xb	EMS1	AT5G07280										XIV	POPTR_0012s13420.1
												XIV	POPTR_0015s13380.1
