# Supplementary material for: Genome-wide identification, characterization and expression analysis of populus leucine-rich repeat receptor-like protein kinase genes
Source: BMC Genomics. 2013 May 10;14:318. doi: 10.1186/1471-2164-14-318 (PMC3682895; doi:10.1186/1471-2164-14-318)
Supplement: Additional file 9 — PtLRR-RLKs sharing the same or similar motif composition and arrangement as AtLRR-RLKs (50 out of 63 with known functions). The motif characterization was based on full-length proteins. [file 1471-2164-14-318-S9.xls]

## Sheet: 最相似基因图
At III	AT2G07040(PRK2A)
Pt III	POPTR_0018s14390
Pt III	POPTR_0006s07820
At III	AT5G05160(RUL1)
Pt III	POPTR_0019s15210
Pt III	POPTR_0013s15480
At III	AT3G17840(RLK902)
At III	AT1G48480(RKL1)
At III	AT5G16590(LRR1)
Pt III	POPTR_0012s04170
Pt III	POPTR_0015s04920
At XIIIa	AT1G31420(FEI1)
At XIIIa	AT2G35620(FEI2)
Pt I-b	POPTR_0001s01120
Pt I-b	POPTR_0012s07290
At Xa	AT5G48380(BIR1)
Pt X	POPTR_0008s07830
Pt X	POPTR_0002s24100
Pt X	POPTR_0017s03710
Pt X	POPTR_0010s18540
Pt X	POPTR_0010s18550
At V	AT3G14350(SRF7)
At V	AT1G53730(SRF6)
At V	AT4G22130(SRF8)
At V	AT3G13065(SRF4)
At V	AT1G78980(SRF5)
At V	AT1G11130(SCM)
At V	AT4G03390(SRF3)
At V	AT2G20850(SRF1)
At V	AT5G06820(SRF2)
Pt V	POPTR_0001s16170
Pt V	POPTR_0003s07130
Pt V	POPTR_0004s00710
Pt V	POPTR_0011s01540
Pt V	POPTR_0007s15170
Pt V	POPTR_0014s00340
Pt V	POPTR_0006s20510
Pt V	POPTR_0004s03720
Pt V	POPTR_0011s04540
Pt V	POPTR_0019s13490
Pt V	POPTR_0013s14080
At VI-2	AT4G18640(MRH1)
Pt II	POPTR_0011s07250
Pt II	POPTR_0004s05680
At II	AT5G16000(NIK1)
At II	AT3G25560(NIK2)
Pt II	POPTR_0004s10790
Pt II	POPTR_0017s14360
Pt II	POPTR_0008s10970
Pt II	POPTR_0010s14410
At II	AT1G60800(NIK3)
Pt II	POPTR_0008s19310
At II	AT4G30520(SARK)
Pt II	POPTR_0018s11030
Pt II	POPTR_0006s19320
At II	AT4G33430(SERK3)
At II	AT2G13790(SERK4)
At II	AT2G13800(SERK5)
Pt II	POPTR_0001s21420
Pt II	POPTR_0003s01740
At II	AT1G71830(SERK1)
At II	AT1G34210(SERK2)
Pt II	POPTR_0005s08500
Pt II	POPTR_0013s12150
Pt II	POPTR_0019s11740
At III	AT3G24660(TMKL1)
Pt I-b	POPTR_0002s25300
At Xb	AT4G39400(BRI1)
Pt X	POPTR_0007s06940
At Xb	AT1G55610(BRL1)
At Xb	AT3G13380(BRL3)
Pt X	POPTR_0001s47680
Pt X	POPTR_0011s17240
At XI	AT4G28490(HAE)
Pt XI-a	POPTR_0007s01340
Pt XI-a	POPTR_0017s04790
At XI	AT5G49660(XIP1)
At XI	AT1G09970(RLK7)
At XI	AT3G19700(HAIKU2)
Pt XI-a	POPTR_0002s11230
Pt XI-a	POPTR_0002s10700
Pt XI-a	POPTR_0009s08540
At XIV	AT5G51350(MOL1)
At XI	AT5G61480(PXY)
Pt XI-a	POPTR_0003s10680
Pt XI-a	POPTR_0001s00820
At XI	AT1G75820(CLV1)
Pt XI-a	POPTR_0005s26300
Pt XI-a	POPTR_0002s02140
At XI	AT5G65700(BAM1)
At XI	AT3G49670(BAM2)
Pt XI-a	POPTR_0007s14500
At XI	AT4G20270(BAM3)
Pt XI-a	POPTR_0001s12420
Pt XI-a	POPTR_0003s15600
At Xb	AT2G02220(PSKR1)
Pt X	POPTR_0010s10790
Pt X	POPTR_0008s14390
At Xb	AT5G53890(PSKR2)
Pt X	POPTR_0011s11780
At XIIIb	AT5G62230(ERL1)
At XIIIb	AT5G07180(ERL2)
At XIIIb	AT2G26330(ERECTA)
Pt XI-b	POPTR_0015s14270
Pt XI-b	POPTR_0012s14250
Pt XI-b	POPTR_0006s23680
At XI	AT4G20140(GSO1)
At XI	AT5G44700(EDA23)
Pt XI-b	POPTR_0001s12290
At XI	AT1G17750(PEPR2)
At XI	AT1G73080(PEPR1)
Pt XI-c	POPTR_0008s00810
Pt XI-c	POPTR_0008s00970

## Sheet: 有一点像的
At III	AT3G51740(IMK2)
At III	AT3G56100(IMK3)
Pt IV	POPTR_0010s19070
Pt IV	POPTR_0006s10520
Pt IV	POPTR_0016s13400
At VII	AT5G45800(MEE62)
Pt XIII	POPTR_0004s05720
Pt XIII	POPTR_0011s07200
At XV	AT3G02130(CLI1)
Pt XIII	POPTR_0004s11970
Pt XIII	POPTR_0017s12990
At Xb	AT2G01950(BRL2)
Pt X	POPTR_0008s13990
Pt X	POPTR_0010s11150
At XII	AT5G46330(FLS2)
PtL XII-a	POPTR_0004s06420
