# Supplementary material for: Genome-wide identification, characterization and expression analysis of populus leucine-rich repeat receptor-like protein kinase genes
Source: BMC Genomics. 2013 May 10;14:318. doi: 10.1186/1471-2164-14-318 (PMC3682895; doi:10.1186/1471-2164-14-318)
Supplement: Additional file 10 — Locations of tandem clustering on chromosomes and their distribution among fourteen phytogenetic groups. [file 1471-2164-14-318-S10.xls]

## Sheet: Sheet1
Tandem duplication clusters	Chromosome	Subgroup	Gene Identity
1	I	XIII	POPTR_0001s39390
1	I	XIII	POPTR_0001s39420
1	I	XIII	POPTR_0001s39450
1	I	XIII	POPTR_0001s39490
2	II	XIV	POPTR_0002s12240
2	II	XIV	POPTR_0002s12270
2	II	XIV	POPTR_0002s12280
3	II	VII-a	POPTR_0002s25980
3	II	VII-a	POPTR_0002s26010
4	IV	VIII-a	POPTR_0004s24000
4	IV	VIII-a	POPTR_0004s24010
4	IV	VIII-a	POPTR_0004s24020
4	IV	VIII-a	POPTR_0004s24030
4	IV	VIII-a	POPTR_0004s24070
5	V	XII-a	POPTR_0005s03430
5	V	XII-a	POPTR_0005s03470
6	VIII	XII-b	POPTR_0008s03370
6	VIII	XII-b	POPTR_0008s03390
6	VIII	XII-b	POPTR_0008s03400
7	X	X	POPTR_0010s18540
7	X	X	POPTR_0010s18550
8	X	XII-b	POPTR_0010s23500
8	X	XII-b	POPTR_0010s23490
9	XI	XII-b	POPTR_0011s10420
9	XI	XII-b	POPTR_0011s10430
10	XII	VII-b	POPTR_0012s14900
10	XII	VII-b	POPTR_0012s14910
10	XII	VII-b	POPTR_0012s14920
11	XIII	VIII	POPTR_0013s15520
11	XIII	VIII	POPTR_0013s15550
12	XIII	VII-b	POPTR_0013s03541
12	XIII	VII-b	POPTR_0013s03060
12	XIII	VII-b	POPTR_0013s03490
12	XIII	VII-b	POPTR_0013s03550
13	XV	VII-b	POPTR_0015s15050
13	XV	VII-b	POPTR_0015s15080
13	XV	VII-b	POPTR_0015s15100
13	XV		POPTR_0015s15110
13	XV	VII-b	POPTR_0015s15150
13	XV	VII-b	POPTR_0015s15180
13	XV	VII-b	POPTR_0015s15210
14	XVI	XII-a	POPTR_0016s12160
14	XVI	XII-a	POPTR_0016s12170
15	XVII	XII-b	POPTR_0017s00760
15	XVII	XII-b	POPTR_0017s00770
16	XVIII	XI-a	POPTR_0018s09510
16	XVIII	XI-a	POPTR_0018s09520
16	XVIII	XI-a	POPTR_0018s09540
16	XVIII	XI-a	POPTR_0018s09550
17	XIX	XIII	POPTR_0019s02700
17	XIX	XIII	POPTR_0019s02720
17	XIX	XIII	POPTR_0019s02740
17	XIX	XIII	POPTR_0019s02760
18	XIX	VII-b	POPTR_0019s08770
18	XIX	VII-b	POPTR_0019s08780
18	XIX		POPTR_0019s08800
18	XIX	VII-b	POPTR_0019s08810
18	XIX	VII-b	POPTR_0019s08830
18	XIX	VII-b	POPTR_0019s08860
18	XIX	VII-b	POPTR_0019s08890
19	XIX	I-a	POPTR_0019s12400
19	XIX	I_a	POPTR_0019s12420
19	XIX	I-a	POPTR_0019s12440
19	XIX	I_a	POPTR_0019s12850
19	XIX	I-a	POPTR_0019s12860
20	XIX	VII-b	POPTR_0019s14310
20	XIX	VII-b	POPTR_0019s14340
20	XIX	VII-b	POPTR_0019s14380
20	XIX	VII-b	POPTR_0019s14400
20	XIX	VII-b	POPTR_0019s14960
20	XIX	VII-b	POPTR_0019s14990
20	XIX	VII-b	POPTR_0019s15000
