# Supplementary material for: Genome-wide identification, characterization and expression analysis of populus leucine-rich repeat receptor-like protein kinase genes
Source: BMC Genomics. 2013 May 10;14:318. doi: 10.1186/1471-2164-14-318 (PMC3682895; doi:10.1186/1471-2164-14-318)
Supplement: Additional file 14 — Comparison of tissue expression patterns of Arabidopsis LRR-RLKs and their respective Populus homologues. [file 1471-2164-14-318-S14.xls]

## Sheet: 最终
Subgroups	At genes	AGI locus	tissues with high expression	Populus homologs	tissues with high expression by eFP		tissues with high expression by PopGenie
LRR-II	NIK1	AT5G16000	apex/root/hypocotyl	POPTR_0004s10790	YL	Rt	leaf
				POPTR_0017s14360	YL	Rt
LRR-II	NIK2	AT3G25560	hypocotyl	POPTR_0010s14410	Rt	DX
LRR-II	NIK3	AT1G60800	apex/flower	POPTR_0008s19310	Rt
LRR-II	SARK	AT4G30520	flower/apex	POPTR_0018s11030	FC
				POPTR_0006s19320	Not found		Apical.region
LRR-II	SERK3	AT4G33430	root/leaf	POPTR_0001s21420	Not found		catkin/leaf
LRR-II	SERK4	AT2G13790	leaf	POPTR_0003s01740	YL	Rt
LRR-II	SERK5	AT2G13800	leaf/flower
LRR-II	SERK1	AT1G71830	apex/ seed/flower	POPTR_0013s12150	Rt		Apical.region
LRR-II	SERK2	AT1G34210	apex/flower	POPTR_0019s11740	YL
LRR-III	PRK2A	AT2G07040	mature pollen	POPTR_0018s14390	FC	MC
				POPTR_0006s07820	FC	MC
LRR-III	RUL1	AT5G05160	hypocotyl/root	POPTR_0019s15210	FC
LRR-III				POPTR_0013s15480	YL	DX	Primordia..L5.
LRR-III	RLK902	AT3G17840	apex /flower
LRR-III	RKL1	AT1G48480	flower	POPTR_0015s04920	YL	DX	catkin/ old leaf
LRR-III	IMK3	AT3G56100	shoot apex	POPTR_0010s19070	YL	Rt
LRR-III	IMK2	AT3G51740	shoot apex/hypocotyl	POPTR_0006s10520	YL		apex
				POPTR_0016s13400	YL
LRR-III	TMKL1	AT3G24660	apex	POPTR_0002s25300	Not found		Apical.region
LRR-V	SRF7	AT3G14350	leaf/hypocotyl/seed	POPTR_0001s16170			Primordia..L5./old root
LRR-V	SRF6	AT1G53730	1st node/leaf/seed	POPTR_0003s07130	Rt	DX	old root
LRR-V	SRF8	AT4G22130	root/1st node	POPTR_0004s00710	Rt	DX
LRR-V	SRF4	AT3G13065	mature pollen	POPTR_0007s15170	FC	MC
LRR-V	SRF5	AT1G78980	mature pollen/flower	POPTR_0014s00340	FC	MC
LRR-V	SRF2	AT5G06820	flower	POPTR_0006s20510	YL	FC
LRR-V	SCM	AT1G11130	apex /flower	POPTR_0006s20510	YL	FC
LRR-V	SRF3	AT4G03390	apex /seed	POPTR_0019s13490
LRR-V	SRF1	AT2G20850	apex/shoot apex				Primordia..L5
LRR-VI-2	MRH1	AT4G18640	mature pollen	POPTR_0011s07250	MC	DX
LRR-VII	MEE62	AT5G45800	leaf/flower	POPTR_0004s05720	FC
				POPTR_0011s07200
LRR-Xa	BIR1	AT5G48380	leaf	POPTR_0008s07830	YL	Rt
				POPTR_0002s24100			old root
				POPTR_0010s18540	DX
				POPTR_0010s18550			catkin
LRR-Xb	BRL2	AT2G01950	root/hypocotyl	POPTR_0008s13990	Not found		Root
				POPTR_0010s11150	Not found
LRR-Xb	BRL1	AT1G55610	1st node	POPTR_0011s17240	DX
LRR-Xb	BRL3	AT3G13380	flower
LRR-Xb	PSKR1	AT2G02220	dry seed	POPTR_0008s14390	Rt
LRR-Xb	PSKR2	AT5G53890	hypocotyl	POPTR_0001s40900	Rt
LRR-Xb				POPTR_0011s11780	Rt
LRR-XI	HAE	AT4G28490	flower	POPTR_0017s04790
				POPTR_0007s01340	YL	Rt	Rt
LRR-XI	XIP1	AT5G49660	leaf	POPTR_0002s11230	Rt	MC	Rt
LRR-XI	RLK7	AT1G09970	flower	POPTR_0009s08540	FC	MC
LRR-XI	HAIKU2	AT3G19700	seed	POPTR_0002s10700	Rt		Rt
LRR-XI	PXY	AT5G61480	1st node	POPTR_0003s10680	Rt	DX
LRR-XI	CLV1	AT1G75820	root/hypocotyl	POPTR_0002s02140
LRR-XI				POPTR_0005s26300	YL	Rt	Root
LRR-XI	BAM1	AT5G65700	hypocotyl
LRR-XI	BAM2	AT3G49670	shoot apex/flower stage	POPTR_0007s14500	YL	Rt	Apical.region
LRR-XI	BAM3	AT4G20270	hypocotyl/root/shoot apex	POPTR_0001s12420			Apical.region
				POPTR_0003s15600	YL	Rt
LRR-XI	GSO1	AT4G20140	seeds stage/root	POPTR_0003s15490	Root		Leaf.8..L8.
LRR-XI	EDA23	AT5G44700	seeds stage
LRR-XI	PEPR2	AT1G17750	root/hypocotyl	POPTR_0008s00970
LRR-XI	PEPR1	AT1G73080	flower stage/seeds stage	POPTR_0008s00810	FC	MC
LRR-XII	FLS2	AT5G46330	flower stage	POPTR_0004s06420	FC	MC
LRR-XIIIa	FEI1	AT1G31420	stem /leaf	POPTR_0001s01120	DX
LRR-XIIIa	FEI2	AT2G35620	apex/flwer	POPTR_0012s07290	YL
LRR-XIIIb	ERL1	AT5G62230	flower stage/shoot apex	POPTR_0015s14270	YL
LRR-XIIIb	ERL2	AT5G07180	shoot apex/flower stage	POPTR_0012s14250	YL	MC
LRR-XIIIb	ERECTA	AT2G26330	flower stage/shoot apex	POPTR_0006s23680			Apical.region
LRR-XV	CLI1	AT3G02130	seeds /leaf	POPTR_0004s11970	YL
				POPTR_0017s12990	YL	Rt
