# Supplementary material for: Genome-wide identification, characterization and expression analysis of populus leucine-rich repeat receptor-like protein kinase genes
Source: BMC Genomics. 2013 May 10;14:318. doi: 10.1186/1471-2164-14-318 (PMC3682895; doi:10.1186/1471-2164-14-318)
Supplement: Additional file 15 — Description of Gene Expression Omnibus (GEO) datasets at NCBI website used in this study. [file 1471-2164-14-318-S15.xlsx]

## Sheet: Sheet1
Series	Organism	Experiment Description	Sample	Treatment
GSE23637	Populus euphratica	Transcript expression data from Populus euphratica leaves subjected to drought	GSM579919	watering 100% of daily evapotranspiration regime 0-1
			GSM579920	watering 100% of daily evapotranspiration regime 0-2
			GSM579927	watering 5% of daily evapotranspiration regime 4-1
			GSM579928	watering 5% of daily evapotranspiration regime 4-2
GSE21480	Populus trichocarpa	Novel aspects of transcriptional regulation in the winter survival and maintenance mechanism of perennial woody plants, poplar.	GSM537035	Pt_summer_1
			GSM537036	Pt_summer_2
			GSM537037	Pt_winter_1
			GSM537038	Pt_winter_2
GSE23726	Populus deltoides	Transcript expression data from Populus euphratica leaves subjected to infection by Marssonina pathogen	GSM585562	lky-a-1_(Poplar)
			GSM585563	lky-a-2_(Poplar)
			GSM585564	lky-b-1_(Poplar)
			GSM585565	lky-b-2_(Poplar)
			GSM585566	lky-c-1_(Poplar)
			GSM585567	lky-c-2_(Poplar)
GSE9673	Populus maximowiczii x Populus nigra	Comparative transcriptomic reveals signatures specific to various interactions with Melampsora rust fungi	GSM244430	non infected tissue, biological rep1
		melampsorarust fungi	GSM244431	non infected tissue, biological rep2
			GSM244432	non infected tissue, biological rep3
			GSM244433	Mlp infected tissue, biological rep1
			GSM244434	Mlp infected tissue, biological rep2
			GSM244435	Mlp infected tissue, biological rep3
			GSM244436	Mmd infected tissue, biological rep1
			GSM244437	Mmd infected tissue, biological rep2
			GSM244438	Mmd infected tissue, biological rep3
GSE13109	Populus tremula x Populus alba	Effect of hypoxia on gene expression in Grey poplar	GSM328059	Populus x canescens leaf control_rep_01
			GSM328062	Populus x canescens leaf control_rep_02
			GSM328063	Populus x canescens leaf control_rep_03
			GSM328066	Populus x canescens leaf control_rep_04
			GSM328070	Populus x canescens leaf control_rep_05
			GSM328077	Populus x canescens leaf control_rep_06
			GSM328105	Populus x canescens leaf hypoxia_rep_01
			GSM328274	Populus x canescens leaf hypoxia_rep_02
			GSM328275	Populus x canescens leaf hypoxia_rep_03
			GSM328277	Populus x canescens root control_rep_01
			GSM328281	Populus x canescens root control_rep_02
			GSM328284	Populus x canescens root control_rep_03
			GSM328285	Populus x canescens root control_rep_04
			GSM328292	Populus x canescens root control_rep_05
			GSM328483	Populus x canescens root control_rep_06
			GSM328534	Populus x canescens root control_rep_07
			GSM328557	Populus x canescens root control_rep_08
			GSM328558	Populus x canescens root control_rep_09
			GSM328559	Populus x canescens root control_rep_10
			GSM328560	Populus x canescens root control_rep_11
			GSM328561	Populus x canescens root control_rep_12
			GSM328484	Populus x canescens root hypoxia_rep_01
			GSM328532	Populus x canescens root hypoxia_rep_02
			GSM328533	Populus x canescens root hypoxia_rep_03
			GSM328562	Populus x canescens root hypoxia_rep_04
			GSM328563	Populus x canescens root hypoxia_rep_05
			GSM328564	Populus x canescens root hypoxia_rep_06
			GSM328565	Populus x canescens root hypoxia_rep_07
			GSM328566	Populus x canescens root hypoxia_rep_08
			GSM328567	Populus x canescens root hypoxia_rep_09
GSE14893	Populus fremontii x Populus angustifolia	Comparative transcriptomics analysis of Populus leaves under nitrogen limitation: clone 3200	GSM372089	Clone3200_LPI2_N+_4w_rep1
			GSM372090	Clone3200_LPI2_N+_4w_rep2
			GSM372091	Clone3200_LPI2_N-_4w_rep1
			GSM372092	Clone3200_LPI2_N-_4w_rep2
			GSM372093	Clone3200_LPI5_N+_4w_rep1
			GSM372094	Clone3200_LPI5_N+_4w_rep2
			GSM372095	Clone3200_LPI5_N-_4w_rep1
			GSM372096	Clone3200_LPI5_N-_4w_rep2
			GSM372097	Clone3200_LPI5_N-_8w_rep1
			GSM372098	Clone3200_LPI5_N-_8w_rep2
			GSM372099	Clone3200_LPI5_N+_8w_rep1
			GSM372100	Clone3200_LPI5_N+_8w_rep2
GSE19297	Populus tremula	Transcriptomic response to aluminum stress in roots of aspen (Populus tremula L.)	GSM479001	root tip, Al treated, at 6 h, replicate 1
			GSM479002	root tip, Al treated, at 6 h, replicate 2
			GSM479003	root tip, Al treated, at 6 h, replicate 3
			GSM479004	root tip, no treatment, at 6 h, replicate 1
			GSM479005	root tip, no treatment, at 6 h, replicate 2
			GSM479006	root tip, no treatment, at 6 h, replicate 3
			GSM479007	root tip, Al treated, at 54 h, replicate 1
			GSM479008	root tip, Al treated, at 54 h, replicate 2
			GSM479009	root tip, Al treated, at 54 h, replicate 3
			GSM479010	root tip, no treatment, at 54 h, replicate 1
			GSM479011	root tip, no treatment, at 54 h, replicate 2
			GSM479012	root tip, no treatment, at 54 h, replicate 3
			GSM479013	root tip, Al treated, at 246 h, replicate 1
			GSM479014	root tip, Al treated, at 246 h, replicate 2
			GSM479015	root tip, Al treated, at 246 h, replicate 3
			GSM479016	root tip, no treatment, at 246 h, replicate 1
			GSM479017	root tip, no treatment, at 246 h, replicate 2
			GSM479018	root tip, no treatment, at 246 h, replicate 3
GSE16785	Populus fremontii x Populus angustifolia	Wound-induced gene expression changes in Populus: 90 hours; clone RM5	GSM421477	Clone RM5_LPI5_C_90h_rep1
			GSM421478	Clone RM5_LPI5_C_90h_rep2
			GSM421479	Clone RM5_LPI5_W_90h_rep1
			GSM421480	Clone RM5_LPI5_W_90h_rep2
			GSM421481	Clone RM5_Root_C_90h_rep1
			GSM421482	Clone RM5_Root_C_90h_rep2
			GSM421483	Clone RM5_Root_W_90h_rep1
			GSM421484	Clone RM5_Root_W_90h_rep2
GSE16773	Populus tremuloides	Gene expression response of Populus tremuloides cell suspension cultures to methyl jasmonate feeding	GSM420336	C_48hr_r1
			GSM420337	C_48hr_r2
			GSM420338	MJ_48hr_r1
			GSM420339	MJ_48hr_r2
GSE12152	Populus tremula x Populus alba	Genome scale transcriptome analysis of shoot organogenesis in poplar	GSM306033	Inter-nodal stem, prior to callus induction, biological replicate A
			GSM306034	Inter-nodal stem, callus induction, 3 days, biological replicate A
			GSM306035	Inter-nodal stem, 15 days after callus induction, prior to shoot induction, biological replicate A
			GSM306036	Inter-nodal stem, shoot induction, 3 days, biological replicate A
			GSM306037	Inter-nodal stem, shoot induction, 8 days, biological replicate A
			GSM306038	Inter-nodal stem, prior to callus induction, biological replicate B
			GSM306039	Inter-nodal stem, callus induction, 3 days, biological replicate B
			GSM306040	Inter-nodal stem, 15 days after callus induction, prior to shoot induction, biological replicate B
			GSM306041	Inter-nodal stem, shoot induction, 3 days, biological replicate B
			GSM306042	Inter-nodal stem, shoot induction, 8 days, biological replicate B
GSE16783	Populus fremontii x Populus angustifolia	Wound-induced gene expression changes in Populus: 1 week; clone RM5	GSM421464	Clone RM5_LPI5_C_1wk_rep1
			GSM421465	Clone RM5_LPI5_C_1wk_rep2
			GSM421466	Clone RM5_LPI5_W_1wk_rep1
			GSM421467	Clone RM5_LPI5_W_1wk_rep2
			GSM421468	Clone RM5_LPI1_C_1wk_rep1
			GSM421469	Clone RM5_LPI1_C_1wk_rep2
			GSM421470	Clone RM5_LPI1_W_1wk_rep1
			GSM421471	Clone RM5_LPI1_W_1wk_rep2
